# Supplementary material for: Performance of students with different accessibility needs and preferences in “Design for All” MOOCs
Source: PLoS One. 2024 Mar 7;19(3):e0299090. doi: 10.1371/journal.pone.0299090 (PMC10919722; doi:10.1371/journal.pone.0299090)
Supplement: S1 Data — This file contains the data collected during the learning experience. (CSV) [file pone.0299090.s001.csv]

C1	C2	C3	C4	C5	C6	C7	C8	C9	C10	C11	C12	C13	C14	C15	C16	C17	C18	C19	C20	C21	C22	C23	C24	C25	C26	C27	C28
21	0.98	ACC01	2	Yes	No	Yes	Yes	No	Yes	Yes	Yes	Yes	No	No	Yes	Otras pref	Otras pref	2	TRUE	0	Male	26-35	3	2	2	1	2
24	0.23	ACC01	1	NA	NA	NA	NA	NA	NA	NA	NA	NA	NA	NA	NA	En blanco	En blanco	0	FALSE	0	NA	NA	NA	NA	NA	NA	NA
29	0.98	ACC01	1	Yes	Yes	Yes	Yes	Yes	Yes	Yes	No	Yes	Yes	Yes	Yes	Otras pref	Otras pref	2	TRUE	0	NA	NA	NA	NA	NA	NA	NA
39	0.3	ACC01	2	NA	NA	NA	NA	NA	NA	NA	NA	NA	NA	NA	NA	En blanco	En blanco	0	FALSE	0	NA	NA	NA	NA	NA	NA	NA
40	0.91	ACC01	2	No	No	No	No	No	No	No	No	No	No	No	No	Sin pref	Sin pref	1	TRUE	0	Male	36-45	3	2	2	1	2
41	0.52	ACC01	1	NA	NA	NA	NA	NA	NA	NA	NA	NA	NA	NA	NA	En blanco	En blanco	0	FALSE	0	Female	36-45	4	3	2	2	2
43	0.82	ACC01	2	NA	NA	NA	NA	NA	NA	NA	NA	NA	NA	NA	NA	En blanco	En blanco	0	TRUE	0	NA	NA	NA	NA	NA	NA	NA
46	0.13	ACC01	1	NA	NA	NA	NA	NA	NA	NA	NA	NA	NA	NA	NA	En blanco	En blanco	0	FALSE	0	NA	46-55	2	1	4	2	1
51	0.19	ACC01	3	NA	NA	NA	NA	NA	NA	NA	NA	NA	NA	NA	NA	En blanco	En blanco	0	FALSE	0	NA	NA	NA	NA	NA	NA	NA
52	0.06	ACC01	2	Yes	Yes	Yes	Yes	No	No	No	No	Yes	Yes	Yes	No	Con pref	Visi?n lim	5	FALSE	0	Male	46-55	3	2	2	1	2
53	0.73	ACC01	2	NA	NA	NA	NA	NA	NA	NA	NA	NA	NA	NA	NA	En blanco	En blanco	0	FALSE	0	Female	36-45	3	2	2	2	none
67	0.96	ACC01	2	NA	NA	NA	NA	NA	NA	NA	NA	NA	NA	NA	NA	Con pref	LS y vision lim	10	TRUE	0	Male	46-55	3	2	2	1	2
73	0.84	ACC01	2	No	No	No	No	No	No	No	NA	No	No	No	No	Sin pref	Sin pref	1	TRUE	0	Male	56-65	3	2	2	2	1
75	0.88	ACC01	4	Yes	Yes	Yes	No	No	Yes	Yes	Yes	Yes	Yes	Yes	Yes	Otras pref	Otras pref	2	TRUE	0	Male	46-55	2	2	2	1	none
78	0.78	ACC01	2	NA	NA	NA	NA	NA	NA	NA	NA	NA	NA	NA	NA	En blanco	En blanco	0	TRUE	0	NA	NA	NA	NA	NA	NA	NA
83	0.22	ACC01	1	NA	NA	NA	NA	NA	NA	NA	NA	NA	NA	NA	NA	En blanco	En blanco	0	FALSE	0	NA	NA	NA	NA	NA	NA	NA
85	0.91	ACC01	1	NA	NA	NA	NA	NA	NA	NA	NA	NA	NA	NA	NA	En blanco	En blanco	0	TRUE	0	NA	NA	NA	NA	NA	NA	NA
87	0.87	ACC01	1	NA	NA	NA	NA	NA	NA	NA	NA	NA	NA	NA	NA	En blanco	En blanco	0	TRUE	0	NA	NA	NA	NA	NA	NA	NA
88	0.95	ACC01	2	NA	NA	NA	NA	NA	NA	NA	NA	NA	NA	NA	NA	En blanco	En blanco	0	TRUE	0	NA	NA	NA	NA	NA	NA	NA
90	0.85	ACC01	1	NA	NA	NA	NA	NA	NA	NA	NA	NA	NA	NA	NA	En blanco	En blanco	0	TRUE	0	NA	NA	NA	NA	NA	NA	NA
92	0.92	ACC01	2	NA	NA	NA	NA	NA	NA	NA	NA	NA	NA	NA	NA	En blanco	En blanco	0	TRUE	0	Female	36-45	4	2	2	2	none
104	0.93	ACC01	1	NA	NA	NA	NA	NA	NA	NA	NA	NA	NA	NA	NA	En blanco	En blanco	0	TRUE	0	NA	NA	NA	NA	NA	NA	NA
109	0.91	ACC01	1	No	No	No	No	No	No	No	No	Yes	No	No	No	Con pref	Subtitulos	6	TRUE	0	Female	26-35	3	2	2	1	none
113	0.17	ACC01	2	NA	NA	NA	NA	NA	NA	NA	NA	NA	NA	NA	NA	En blanco	En blanco	0	FALSE	0	NA	NA	NA	NA	NA	NA	NA
120	0.31	ACC01	2	NA	NA	NA	NA	NA	NA	NA	NA	NA	NA	NA	NA	En blanco	En blanco	0	FALSE	0	NA	NA	NA	NA	NA	NA	NA
122	0.99	ACC01	2	Yes	No	No	Yes	No	Yes	Yes	Yes	Yes	Yes	Yes	Yes	Otras pref	Otras pref	2	TRUE	0	Male	36-45	2	2	2	2	2
123	0.77	ACC01	1	NA	NA	NA	NA	NA	NA	NA	NA	NA	NA	NA	NA	En blanco	En blanco	0	TRUE	0	NA	NA	NA	NA	NA	NA	NA
124	0.24	ACC01	2	NA	NA	NA	NA	NA	NA	NA	NA	NA	NA	NA	NA	En blanco	En blanco	0	FALSE	0	NA	NA	NA	NA	NA	NA	NA
125	0.68	ACC01	1	NA	NA	NA	NA	NA	NA	NA	NA	NA	NA	NA	NA	En blanco	En blanco	0	FALSE	0	NA	NA	NA	NA	NA	NA	NA
130	0.95	ACC01	2	NA	NA	NA	NA	NA	NA	NA	NA	NA	NA	NA	NA	Otras pref	Otras pref	2	TRUE	0	NA	NA	NA	NA	NA	NA	NA
131	0.86	ACC01	1	Yes	Yes	No	No	No	Yes	Yes	Yes	Yes	No	No	Yes	Otras pref	Otras pref	2	TRUE	0	Male	36-45	3	3	2	1	2
134	0.91	ACC01	1	NA	NA	NA	NA	NA	NA	NA	NA	NA	NA	NA	NA	En blanco	En blanco	0	TRUE	0	NA	NA	NA	NA	NA	NA	NA
135	0.96	ACC01	1	NA	NA	NA	NA	NA	NA	NA	NA	NA	NA	NA	NA	En blanco	En blanco	0	TRUE	0	Male	26-35	3	2	2	1	none
136	0.24	ACC01	1	NA	NA	NA	NA	NA	NA	NA	NA	NA	NA	NA	NA	En blanco	En blanco	0	FALSE	0	NA	NA	NA	NA	NA	NA	NA
143	0.22	ACC01	1	NA	NA	NA	NA	NA	NA	NA	NA	NA	NA	NA	NA	En blanco	En blanco	0	FALSE	0	NA	NA	NA	NA	NA	NA	NA
144	0.92	ACC01	2	Yes	Yes	Yes	Yes	No	Yes	Yes	Yes	Yes	Yes	Yes	Yes	Otras pref	Otras pref	2	TRUE	0	Female	36-45	3	3	2	2	2
145	0.96	ACC01	3	NA	NA	NA	NA	NA	NA	NA	NA	NA	NA	NA	NA	En blanco	En blanco	0	TRUE	0	Male	36-45	2	1	6	NA	1
147	0.23	ACC01	1	Yes	Yes	Yes	Yes	Yes	Yes	Yes	Yes	Yes	Yes	Yes	Yes	Otras pref	Otras pref	2	FALSE	0	Female	36-45	2	3	3	1	none
152	0.93	ACC01	2	NA	NA	NA	NA	NA	NA	NA	NA	NA	NA	NA	NA	En blanco	En blanco	0	TRUE	0	Female	26-35	3	NA	2	2	1
158	0.97	ACC01	1	Yes	Yes	Yes	Yes	Yes	Yes	Yes	Yes	Yes	Yes	Yes	Yes	Otras pref	Otras pref	2	TRUE	0	Male	36-45	3	2	2	2	none
167	0.14	ACC01	1	NA	NA	NA	NA	NA	NA	NA	NA	NA	NA	NA	NA	En blanco	En blanco	0	FALSE	0	NA	NA	NA	NA	NA	NA	NA
172	0.94	ACC01	3	NA	NA	NA	NA	NA	NA	NA	NA	NA	NA	NA	NA	En blanco	En blanco	0	TRUE	0	Male	36-45	3	2	2	2	1
174	0.57	ACC01	1	NA	NA	NA	NA	NA	NA	NA	NA	NA	NA	NA	NA	En blanco	En blanco	0	FALSE	0	NA	NA	NA	NA	NA	NA	NA
188	0.2	ACC01	2	Yes	Yes	Yes	Yes	No	Yes	Yes	Yes	Yes	Yes	Yes	Yes	Otras pref	Otras pref	2	FALSE	0	Male	36-45	3	2	2	1	none
193	0.83	ACC01	2	No	Yes	No	Yes	No	No	No	No	Yes	Yes	Yes	No	Otras pref	Otras pref	2	TRUE	0	Female	36-45	3	2	2	2	none
196	0.95	ACC01	1	Yes	Yes	Yes	Yes	Yes	Yes	Yes	Yes	Yes	Yes	Yes	Yes	Otras pref	Otras pref	2	TRUE	0	Female	26-35	3	2	2	1	1
201	0.93	ACC01	1	Yes	Yes	No	Yes	No	No	No	Yes	Yes	No	No	No	Otras pref	Otras pref	2	TRUE	0	Female	36-45	3	2	2	2	none
207	0.82	ACC01	1	Yes	Yes	Yes	Yes	Yes	Yes	Yes	Yes	Yes	Yes	Yes	Yes	Otras pref	Otras pref	2	TRUE	0	Male	36-45	4	2	2	2	2
213	0.99	ACC01	2	Yes	Yes	Yes	Yes	Yes	Yes	Yes	Yes	Yes	Yes	Yes	Yes	Otras pref	Otras pref	2	TRUE	0	Male	36-45	3	2	2	1	2
219	0.98	ACC01	2	NA	NA	NA	NA	NA	NA	NA	NA	NA	NA	NA	NA	En blanco	En blanco	0	TRUE	0	NA	NA	NA	NA	NA	NA	NA
220	0.95	ACC01	1	NA	NA	NA	NA	NA	NA	NA	NA	NA	NA	NA	NA	En blanco	En blanco	0	TRUE	0	NA	NA	NA	NA	NA	NA	NA
223	0.84	ACC01	1	NA	NA	NA	NA	NA	NA	NA	NA	NA	NA	NA	NA	En blanco	En blanco	0	TRUE	0	NA	NA	NA	NA	NA	NA	NA
224	0.2	ACC01	1	NA	NA	NA	NA	NA	NA	NA	NA	NA	NA	NA	NA	En blanco	En blanco	0	FALSE	0	NA	NA	NA	NA	NA	NA	NA
225	0.98	ACC01	2	NA	NA	NA	NA	NA	NA	NA	NA	NA	NA	NA	NA	En blanco	En blanco	0	TRUE	0	Male	26-35	3	1	1	NA	2
230	0.85	ACC01	1	NA	NA	NA	NA	NA	NA	NA	NA	NA	NA	NA	NA	En blanco	En blanco	0	TRUE	0	NA	NA	NA	NA	NA	NA	NA
231	0.16	ACC01	3	NA	NA	NA	NA	NA	NA	NA	NA	NA	NA	NA	NA	En blanco	En blanco	0	FALSE	0	NA	NA	NA	NA	NA	NA	NA
232	1	ACC01	2	NA	NA	NA	NA	NA	NA	NA	NA	NA	NA	NA	NA	En blanco	En blanco	0	TRUE	0	NA	NA	NA	NA	NA	NA	NA
242	0.36	ACC01	1	NA	NA	NA	NA	NA	NA	NA	NA	NA	NA	NA	NA	En blanco	En blanco	0	FALSE	0	NA	NA	NA	NA	NA	NA	NA
246	0.2	ACC01	2	Yes	Yes	Yes	Yes	No	Yes	Yes	Yes	Yes	Yes	Yes	Yes	Otras pref	Otras pref	2	FALSE	0	NA	NA	NA	NA	NA	NA	NA
247	0.92	ACC01	4	Yes	Yes	Yes	Yes	No	Yes	Yes	No	Yes	Yes	Yes	Yes	Otras pref	Otras pref	2	TRUE	0	Female	46-55	3	3	2	1	2
250	0.14	ACC01	1	NA	NA	NA	NA	NA	NA	NA	NA	NA	NA	NA	NA	En blanco	En blanco	0	FALSE	0	Male	36-45	4	2	2	1	none
253	0.59	ACC01	1	Yes	Yes	Yes	Yes	Yes	Yes	Yes	Yes	Yes	Yes	Yes	Yes	Otras pref	Otras pref	2	FALSE	0	Female	36-45	4	2	2	2	2
254	0.07	ACC01	1	NA	NA	NA	NA	NA	NA	NA	NA	NA	NA	NA	NA	En blanco	En blanco	0	FALSE	0	NA	NA	NA	NA	NA	NA	NA
256	0.06	ACC01	1	NA	NA	NA	NA	NA	NA	NA	NA	NA	NA	NA	NA	En blanco	En blanco	0	FALSE	0	Female	46-55	3	3	3	1	1
263	0.1	ACC01	1	NA	NA	NA	NA	NA	NA	NA	NA	NA	NA	NA	NA	En blanco	En blanco	0	FALSE	0	NA	NA	NA	NA	NA	NA	NA
273	0.99	ACC01	1	No	No	No	No	No	No	No	No	Yes	No	No	No	Con pref	Subtitulos	6	TRUE	0	Male	26-35	4	3	3	2	2
274	0.95	ACC01	2	Yes	Yes	No	Yes	No	No	No	No	Yes	Yes	Yes	No	Con pref	Subtitulos y vision lim	10	TRUE	0	Male	46-55	3	3	2	1	2
275	0.06	ACC01	1	No	Yes	Yes	No	No	No	Yes	Yes	Yes	Yes	Yes	Yes	Otras pref	Otras pref	2	FALSE	0	Male	46-55	3	2	2	2	2
276	0.91	ACC01	1	Yes	No	No	Yes	Yes	No	No	Yes	Yes	Yes	Yes	No	Otras pref	Otras pref	2	TRUE	0	Male	36-45	3	1	4	NA	2
281	0.97	ACC01	2	NA	NA	NA	NA	NA	NA	NA	NA	NA	NA	NA	NA	En blanco	En blanco	0	TRUE	0	Male	26-35	3	2	2	2	2
284	0.7	ACC01	1	No	Yes	No	No	No	No	No	No	Yes	No	No	No	Con pref	Subtitulos y vision lim	10	FALSE	0	Male	56-65	2	3	3	1	none
285	0.75	ACC01	1	NA	NA	NA	NA	NA	NA	NA	NA	NA	NA	NA	NA	En blanco	En blanco	0	TRUE	0	NA	NA	NA	NA	NA	NA	NA
286	0.91	ACC01	1	Yes	Yes	Yes	Yes	Yes	Yes	Yes	Yes	Yes	Yes	Yes	Yes	Otras pref	Otras pref	2	TRUE	0	Male	26-35	3	2	2	2	2
287	0.97	ACC01	2	NA	NA	NA	NA	NA	NA	NA	NA	NA	NA	NA	NA	En blanco	En blanco	0	TRUE	0	NA	NA	NA	NA	NA	NA	NA
288	0.79	ACC01	3	Yes	No	No	No	No	Yes	Yes	Yes	No	No	No	Yes	Con pref	Ciegos	3	TRUE	0	Male	36-45	3	2	2	1	none
298	0.97	ACC01	1	No	No	No	No	No	No	No	No	Yes	No	No	No	Con pref	Subtitulos	6	TRUE	0	Male	46-55	2	2	2	1	none
299	0.67	ACC01	2	NA	NA	NA	NA	NA	NA	NA	NA	NA	NA	NA	NA	En blanco	En blanco	0	FALSE	0	NA	NA	NA	NA	NA	NA	NA
301	0.98	ACC01	2	NA	NA	NA	NA	NA	NA	NA	NA	NA	NA	NA	NA	En blanco	En blanco	0	TRUE	0	NA	NA	NA	NA	NA	NA	NA
303	0.97	ACC01	2	No	No	No	Yes	No	No	No	No	No	No	No	No	Sin pref	Sin pref	1	TRUE	0	Male	36-45	3	3	2	1	1
305	0.97	ACC01	3	NA	NA	NA	NA	NA	NA	NA	NA	NA	NA	NA	NA	En blanco	En blanco	0	TRUE	0	NA	NA	NA	NA	NA	NA	NA
308	0.96	ACC01	1	Yes	No	No	No	No	Yes	Yes	Yes	No	No	No	Yes	Con pref	Ciegos	3	TRUE	0	Male	36-45	4	2	2	1	1
309	0.88	ACC01	1	Yes	Yes	Yes	Yes	No	Yes	Yes	Yes	Yes	Yes	Yes	Yes	Otras pref	Otras pref	2	TRUE	0	Male	46-55	3	2	2	1	1
310	0.31	ACC01	1	No	No	No	No	No	No	No	Yes	Yes	No	No	No	Otras pref	Otras pref	2	FALSE	0	NA	NA	NA	NA	NA	NA	NA
313	0.13	ACC01	1	NA	NA	NA	NA	NA	NA	NA	NA	NA	NA	NA	NA	En blanco	En blanco	0	FALSE	0	NA	NA	NA	NA	NA	NA	NA
314	0.74	ACC01	2	No	No	No	No	No	No	No	No	No	Yes	Yes	No	Con pref	LS	8	FALSE	0	Male	46-55	3	2	2	2	2
318	0.35	ACC01	1	Yes	No	No	Yes	No	No	No	No	No	No	No	No	Otras pref	Otras pref	2	FALSE	0	Male	46-55	4	1	6	NA	NA
320	0.69	ACC01	3	NA	NA	NA	NA	NA	NA	NA	NA	NA	NA	NA	NA	En blanco	En blanco	0	FALSE	0	NA	NA	NA	NA	NA	NA	NA
321	0.82	ACC01	1	NA	NA	NA	NA	NA	NA	NA	NA	NA	NA	NA	NA	En blanco	En blanco	0	TRUE	0	Male	26-35	2	2	2	1	none
326	0.06	ACC01	1	Yes	No	No	No	No	Yes	Yes	Yes	Yes	No	No	Yes	Otras pref	Otras pref	2	FALSE	0	Male	46-55	3	2	2	1	none
331	0.85	ACC01	1	NA	NA	NA	NA	NA	NA	NA	NA	NA	NA	NA	NA	En blanco	En blanco	0	TRUE	0	NA	NA	NA	NA	NA	NA	NA
337	0.99	ACC01	1	NA	NA	NA	NA	NA	NA	NA	NA	NA	NA	NA	NA	En blanco	En blanco	0	TRUE	0	NA	NA	NA	NA	NA	NA	NA
339	0.14	ACC01	1	NA	NA	NA	NA	NA	NA	NA	NA	NA	NA	NA	NA	En blanco	En blanco	0	FALSE	0	NA	NA	NA	NA	NA	NA	NA
342	0.94	ACC01	4	No	Yes	Yes	No	No	Yes	Yes	No	No	No	No	Yes	Otras pref	Otras pref	2	TRUE	0	Male	36-45	3	3	2	1	none
343	0.21	ACC01	1	NA	NA	NA	NA	NA	NA	NA	NA	NA	NA	NA	NA	En blanco	En blanco	0	FALSE	0	Female	26-35	4	3	2	2	none
344	0.95	ACC01	2	NA	NA	NA	NA	NA	NA	NA	NA	NA	NA	NA	NA	Otras pref	Otras pref	2	TRUE	0	NA	NA	NA	NA	NA	NA	NA
349	0.98	ACC01	1	No	Yes	Yes	No	No	Yes	Yes	No	Yes	No	No	Yes	Otras pref	Otras pref	2	TRUE	0	Male	26-35	3	2	2	1	2
351	0.85	ACC01	1	NA	NA	NA	NA	NA	NA	NA	NA	NA	NA	NA	NA	En blanco	En blanco	0	TRUE	0	Female	26-35	3	2	2	1	NA
353	0.31	ACC01	2	NA	NA	NA	NA	NA	NA	NA	NA	NA	NA	NA	NA	En blanco	En blanco	0	FALSE	0	NA	NA	NA	NA	NA	NA	NA
355	0.93	ACC01	2	NA	NA	NA	NA	NA	NA	NA	NA	NA	NA	NA	NA	En blanco	En blanco	0	TRUE	0	NA	NA	NA	NA	NA	NA	NA
360	0.21	ACC01	1	No	Yes	Yes	Yes	No	Yes	Yes	No	No	Yes	Yes	Yes	Otras pref	Otras pref	2	FALSE	0	Female	36-45	5	2	3	2	none
362	0.06	ACC01	2	NA	NA	NA	NA	NA	NA	NA	NA	NA	NA	NA	NA	En blanco	En blanco	0	FALSE	0	NA	NA	NA	NA	NA	NA	NA
368	0.93	ACC01	1	NA	NA	NA	NA	NA	NA	NA	NA	NA	NA	NA	NA	En blanco	En blanco	0	TRUE	0	NA	NA	NA	NA	NA	NA	NA
372	0.14	ACC01	3	No	Yes	No	No	No	No	No	No	No	No	No	No	Con pref	Visi?n lim	5	FALSE	0	Female	36-45	3	3	2	1	1
376	0.9	ACC01	2	NA	NA	NA	NA	NA	NA	NA	NA	NA	NA	NA	NA	En blanco	En blanco	0	TRUE	0	Male	56-65	3	2	2	1	2
377	0.97	ACC01	1	NA	NA	NA	NA	NA	NA	NA	NA	NA	NA	NA	NA	En blanco	En blanco	0	TRUE	0	NA	NA	NA	NA	NA	NA	NA
385	0.46	ACC01	1	NA	NA	NA	NA	NA	NA	NA	NA	NA	NA	NA	NA	En blanco	En blanco	0	FALSE	0	NA	NA	NA	NA	NA	NA	NA
390	0.94	ACC01	1	No	Yes	No	No	No	Yes	Yes	No	Yes	No	No	Yes	Otras pref	Otras pref	2	TRUE	0	Female	46-55	5	2	2	2	1
391	0.2	ACC01	2	Yes	Yes	Yes	Yes	Yes	Yes	Yes	Yes	Yes	Yes	Yes	Yes	Otras pref	Otras pref	2	FALSE	0	Female	56-65	3	2	2	2	2
394	0.09	ACC01	1	No	Yes	Yes	Yes	No	Yes	Yes	Yes	No	Yes	Yes	Yes	Otras pref	Otras pref	2	FALSE	0	Female	36-45	3	3	3	1	none
395	0.93	ACC01	1	Yes	No	No	No	No	Yes	No	No	No	No	No	Yes	Otras pref	Otras pref	2	TRUE	0	Female	36-45	NA	4	6	NA	none
396	0.65	ACC01	2	Yes	Yes	Yes	Yes	No	Yes	Yes	No	Yes	No	No	Yes	Otras pref	Otras pref	2	FALSE	0	Male	36-45	3	2	2	2	2
398	0.79	ACC01	1	NA	NA	NA	NA	NA	NA	NA	NA	NA	NA	NA	NA	En blanco	En blanco	0	TRUE	0	NA	NA	NA	NA	NA	NA	NA
399	0.51	ACC01	1	NA	NA	NA	NA	NA	NA	NA	NA	NA	NA	NA	NA	En blanco	En blanco	0	FALSE	0	Male	36-45	3	2	2	2	1
406	0.13	ACC01	1	NA	NA	NA	NA	NA	NA	NA	NA	NA	NA	NA	NA	En blanco	En blanco	0	FALSE	0	NA	NA	NA	NA	NA	NA	NA
410	0.82	ACC01	2	NA	NA	NA	NA	NA	NA	NA	NA	NA	NA	NA	NA	En blanco	En blanco	0	TRUE	0	Female	36-45	2	2	2	2	none
412	0.68	ACC01	1	NA	NA	NA	NA	NA	NA	NA	NA	NA	NA	NA	NA	En blanco	En blanco	0	FALSE	0	NA	NA	NA	NA	NA	NA	NA
418	0.83	ACC01	2	NA	NA	NA	NA	NA	NA	NA	NA	NA	NA	NA	NA	En blanco	En blanco	0	TRUE	0	Female	26-35	4	3	2	2	1
430	0.89	ACC01	1	No	No	No	No	Yes	Yes	Yes	No	No	Yes	Yes	Yes	Otras pref	Otras pref	2	TRUE	0	Female	18-25	3	3	2	NA	2
432	0.73	ACC01	2	NA	NA	NA	NA	NA	NA	NA	NA	NA	NA	NA	NA	En blanco	En blanco	0	FALSE	0	NA	NA	NA	NA	NA	NA	NA
435	0.06	ACC01	1	No	No	No	Yes	No	No	No	No	Yes	Yes	Yes	No	Con pref	Subtitulos y LS	8	FALSE	0	Female	46-55	3	2	2	2	2
436	0.99	ACC01	1	Yes	Yes	Yes	Yes	No	Yes	Yes	Yes	Yes	Yes	Yes	Yes	Otras pref	Otras pref	2	TRUE	0	Female	46-55	3	2	2	2	none
438	0.29	ACC01	2	NA	NA	NA	NA	NA	NA	NA	NA	NA	NA	NA	NA	En blanco	En blanco	0	FALSE	0	Female	18-25	3	3	2	1	2
439	0.81	ACC01	1	NA	NA	NA	NA	NA	NA	NA	NA	NA	NA	NA	NA	En blanco	En blanco	0	TRUE	0	NA	NA	NA	NA	NA	NA	NA
441	0.76	ACC01	3	Yes	Yes	Yes	Yes	No	Yes	Yes	Yes	Yes	Yes	Yes	Yes	Otras pref	Otras pref	2	TRUE	0	Female	46-55	3	4	4	1	2
453	1	ACC01	1	NA	NA	NA	NA	NA	NA	NA	NA	NA	NA	NA	NA	En blanco	En blanco	0	TRUE	0	NA	NA	NA	NA	NA	NA	NA
457	0.84	ACC01	1	NA	NA	NA	NA	NA	NA	NA	NA	NA	NA	NA	NA	En blanco	En blanco	0	TRUE	0	NA	NA	NA	NA	NA	NA	NA
461	0.93	ACC01	2	NA	NA	NA	NA	NA	NA	NA	NA	NA	NA	NA	NA	En blanco	En blanco	0	TRUE	0	NA	NA	NA	NA	NA	NA	NA
462	0.1	ACC01	1	NA	NA	NA	NA	NA	NA	NA	NA	NA	NA	NA	NA	En blanco	En blanco	0	FALSE	0	NA	NA	NA	NA	NA	NA	NA
463	0.06	ACC01	3	Yes	Yes	Yes	Yes	Yes	Yes	Yes	Yes	Yes	Yes	Yes	Yes	Otras pref	Otras pref	2	FALSE	0	Female	46-55	2	3	3	1	2
467	0.98	ACC01	1	NA	NA	NA	NA	NA	NA	NA	NA	NA	NA	NA	NA	En blanco	En blanco	0	TRUE	0	Female	36-45	3	2	2	1	none
471	0.58	ACC01	1	NA	NA	NA	NA	NA	NA	NA	NA	NA	NA	NA	NA	En blanco	En blanco	0	FALSE	0	NA	NA	NA	NA	NA	NA	NA
472	0.18	ACC01	1	Yes	Yes	Yes	Yes	No	Yes	Yes	Yes	No	No	No	Yes	Con pref	Visi?n muy lim	5	FALSE	0	Female	26-35	3	1	4	NA	2
473	0.2	ACC01	1	NA	NA	NA	NA	NA	NA	NA	NA	NA	NA	NA	NA	En blanco	En blanco	0	FALSE	0	Female	46-55	3	2	2	2	1
474	0.14	ACC01	1	NA	NA	NA	NA	NA	NA	NA	NA	NA	NA	NA	NA	En blanco	En blanco	0	FALSE	0	NA	NA	NA	NA	NA	NA	NA
477	0.08	ACC01	1	Yes	Yes	Yes	NA	NA	Yes	NA	NA	Yes	NA	NA	Yes	Otras pref	Otras pref	2	FALSE	0	Female	36-45	4	2	2	1	none
479	0.12	ACC01	2	Yes	Yes	Yes	NA	No	Yes	NA	Yes	Yes	Yes	Yes	Yes	Otras pref	Otras pref	2	FALSE	0	Female	56-65	4	4	5	NA	1
480	0.06	ACC01	1	NA	NA	NA	NA	NA	NA	NA	NA	NA	NA	NA	NA	En blanco	En blanco	0	FALSE	0	NA	NA	NA	NA	NA	NA	NA
484	0.62	ACC01	3	NA	NA	NA	NA	NA	NA	NA	NA	NA	NA	NA	NA	En blanco	En blanco	0	FALSE	0	NA	NA	NA	NA	NA	NA	NA
490	1	ACC01	2	NA	NA	NA	NA	NA	NA	NA	NA	NA	NA	NA	NA	En blanco	En blanco	0	TRUE	0	NA	NA	NA	NA	NA	NA	NA
494	0.9	ACC01	2	Yes	Yes	NA	Yes	Yes	Yes	NA	Yes	Yes	Yes	Yes	Yes	Otras pref	Otras pref	2	TRUE	0	Female	26-35	3	4	4	NA	2
496	0.24	ACC01	2	NA	NA	NA	NA	NA	NA	NA	NA	NA	NA	NA	NA	En blanco	En blanco	0	FALSE	0	NA	NA	NA	NA	NA	NA	NA
498	0.86	ACC01	1	No	No	NA	No	No	No	No	No	No	No	No	No	Sin pref	Sin pref	1	TRUE	0	Female	26-35	3	3	6	1	none
501	0.91	ACC01	3	NA	NA	NA	NA	NA	NA	NA	NA	NA	NA	NA	NA	Con pref	Visi?n muy lim	5	TRUE	0	Male	56-65	3	4	5	1	2
506	0.99	ACC01	3	NA	NA	NA	NA	NA	NA	NA	NA	NA	NA	NA	NA	En blanco	En blanco	0	TRUE	0	NA	NA	NA	NA	NA	NA	NA
507	0.82	ACC01	1	NA	NA	NA	NA	NA	NA	NA	NA	NA	NA	NA	NA	En blanco	En blanco	0	TRUE	0	NA	NA	NA	NA	NA	NA	NA
510	0.84	ACC01	1	NA	NA	NA	NA	NA	NA	NA	NA	NA	NA	NA	NA	En blanco	En blanco	0	TRUE	0	NA	NA	NA	NA	NA	NA	NA
512	0.99	ACC01	2	NA	NA	NA	NA	NA	NA	NA	NA	NA	NA	NA	NA	En blanco	En blanco	0	TRUE	0	NA	NA	NA	NA	NA	NA	NA
513	0.98	ACC01	1	Yes	Yes	Yes	No	Yes	Yes	Yes	Yes	Yes	No	Yes	Yes	Otras pref	Otras pref	2	TRUE	0	Male	36-45	3	3	3	1	none
516	0.25	ACC01	1	NA	NA	NA	NA	NA	NA	NA	NA	NA	NA	NA	NA	En blanco	En blanco	0	FALSE	0	NA	NA	NA	NA	NA	NA	NA
526	0.06	ACC01	1	NA	NA	NA	NA	NA	NA	NA	NA	NA	NA	NA	NA	En blanco	En blanco	0	FALSE	0	NA	NA	NA	NA	NA	NA	NA
528	0.97	ACC01	2	NA	NA	NA	NA	NA	NA	NA	NA	Yes	NA	NA	NA	Otras pref	Otras pref	2	TRUE	0	Female	26-35	4	2	2	1	none
531	0.35	ACC01	1	Yes	Yes	No	Yes	Yes	Yes	Yes	Yes	NA	Yes	Yes	Yes	Otras pref	Otras pref	2	FALSE	0	Female	46-55	4	2	2	2	1
538	0.18	ACC01	2	Yes	Yes	Yes	Yes	Yes	Yes	Yes	Yes	Yes	Yes	Yes	Yes	Otras pref	Otras pref	2	FALSE	0	NA	NA	NA	NA	NA	NA	NA
547	0.9	ACC01	1	Yes	Yes	Yes	Yes	Yes	Yes	Yes	Yes	Yes	Yes	Yes	Yes	Otras pref	Otras pref	2	TRUE	0	Male	36-45	2	1	4	1	2
553	0.97	ACC01	1	NA	NA	NA	NA	NA	NA	NA	NA	NA	NA	NA	NA	Sin pref	Sin pref	1	TRUE	0	NA	NA	NA	NA	NA	NA	1
556	0.94	ACC01	1	No	No	No	No	No	No	No	No	No	No	No	No	Sin pref	Sin pref	1	TRUE	0	Female	36-45	3	2	2	2	none
558	0.93	ACC01	2	No	No	No	No	No	No	No	No	No	No	No	No	Sin pref	Sin pref	1	TRUE	0	Male	46-55	3	4	4	1	2
559	0.8	ACC01	1	NA	Yes	Yes	Yes	NA	NA	NA	NA	Yes	Yes	Yes	NA	Otras pref	Otras pref	2	TRUE	0	NA	NA	NA	NA	NA	NA	NA
567	0.12	ACC01	2	NA	NA	NA	NA	NA	NA	NA	NA	NA	NA	NA	NA	En blanco	En blanco	0	FALSE	0	NA	NA	NA	NA	NA	NA	NA
570	0.07	ACC01	1	NA	NA	NA	NA	NA	NA	NA	NA	NA	NA	NA	NA	En blanco	En blanco	0	FALSE	0	Male	46-55	5	2	2	2	2
573	0.82	ACC01	3	NA	NA	NA	NA	NA	NA	NA	NA	NA	NA	NA	NA	En blanco	En blanco	0	TRUE	0	Male	46-55	3	2	2	2	1
575	0.85	ACC01	2	Yes	No	NA	No	No	No	No	No	No	No	No	No	Otras pref	Otras pref	2	TRUE	0	Female	18-25	4	1	1	2	none
579	0.99	ACC01	1	NA	NA	NA	NA	NA	NA	NA	NA	NA	NA	NA	NA	En blanco	En blanco	0	TRUE	0	Male	26-35	2	2	2	1	none
580	0.06	ACC01	1	NA	NA	NA	NA	NA	NA	NA	NA	NA	NA	NA	NA	En blanco	En blanco	0	FALSE	0	NA	NA	NA	NA	NA	NA	NA
585	0.65	ACC01	2	No	No	No	No	No	No	No	No	No	No	No	No	Sin pref	Sin pref	1	FALSE	0	Male	36-45	4	3	2	1	none
586	0.95	ACC01	1	NA	NA	NA	NA	NA	NA	NA	NA	NA	NA	NA	NA	En blanco	En blanco	0	TRUE	0	NA	NA	NA	NA	NA	NA	NA
587	0.41	ACC01	1	Yes	Yes	Yes	Yes	Yes	Yes	Yes	Yes	Yes	Yes	Yes	Yes	Otras pref	Otras pref	2	FALSE	0	Female	36-45	3	2	3	1	none
594	0.83	ACC01	1	NA	NA	NA	NA	NA	NA	NA	NA	NA	NA	NA	NA	En blanco	En blanco	0	TRUE	0	NA	NA	NA	NA	NA	NA	NA
595	0.94	ACC01	1	Yes	Yes	No	Yes	Yes	Yes	Yes	Yes	Yes	Yes	Yes	Yes	Otras pref	Otras pref	2	TRUE	0	Female	36-45	3	2	2	2	2
602	1	ACC01	2	NA	NA	NA	NA	NA	NA	NA	NA	NA	NA	NA	NA	En blanco	En blanco	0	TRUE	0	NA	NA	NA	NA	NA	NA	NA
617	0.98	ACC01	3	NA	NA	NA	NA	NA	NA	NA	NA	NA	NA	NA	NA	Con pref	Ciegos	3	TRUE	0	Male	56-65	3	2	2	1	2
619	1	ACC01	2	NA	NA	NA	NA	NA	NA	NA	NA	NA	NA	NA	NA	En blanco	En blanco	0	TRUE	0	NA	NA	NA	NA	NA	NA	NA
620	0.06	ACC01	1	Yes	No	No	Yes	No	No	No	No	No	No	No	No	Otras pref	Otras pref	2	FALSE	0	Female	36-45	4	2	2	2	2
625	0.87	ACC01	1	NA	NA	NA	NA	NA	NA	NA	NA	NA	NA	NA	NA	En blanco	En blanco	0	TRUE	0	NA	NA	NA	NA	NA	NA	NA
628	0.89	ACC01	3	NA	NA	NA	NA	NA	NA	NA	NA	NA	NA	NA	NA	En blanco	En blanco	0	TRUE	0	NA	NA	NA	NA	NA	NA	NA
631	0.48	ACC01	1	NA	NA	NA	NA	NA	NA	NA	NA	NA	NA	NA	NA	En blanco	En blanco	0	FALSE	0	Male	36-45	3	2	2	2	1
643	0.98	MAT01	1	NA	NA	NA	NA	NA	NA	NA	NA	NA	NA	NA	NA	En blanco	En blanco	0	TRUE	0	NA	NA	NA	NA	NA	NA	NA
646	0.19	MAT01	2	NA	NA	NA	NA	NA	NA	NA	NA	NA	NA	NA	NA	Con pref	Visi?n lim	5	FALSE	0	Female	46-55	4	2	2	2	1
652	0.95	MAT01	1	NA	NA	NA	NA	NA	NA	NA	NA	NA	NA	NA	NA	En blanco	En blanco	0	TRUE	0	Female	26-35	5	3	2	1	none
655	0.12	MAT01	1	NA	NA	NA	NA	NA	NA	NA	NA	NA	NA	NA	NA	En blanco	En blanco	0	FALSE	0	Female	36-45	2	3	4	2	none
656	0.4	MAT01	1	Yes	Yes	Yes	Yes	Yes	Yes	Yes	Yes	Yes	Yes	Yes	Yes	Otras pref	Otras pref	2	FALSE	0	Female	46-55	3	3	6	1	none
657	0.97	MAT01	1	NA	NA	NA	NA	NA	NA	NA	NA	NA	NA	NA	NA	En blanco	En blanco	0	TRUE	0	NA	NA	NA	NA	NA	NA	NA
660	0.89	MAT01	1	NA	NA	NA	NA	NA	NA	NA	NA	NA	NA	NA	NA	En blanco	En blanco	0	TRUE	0	Female	46-55	4	2	2	2	none
667	0.23	MAT01	1	No	Yes	Yes	Yes	No	Yes	Yes	Yes	Yes	Yes	Yes	Yes	Otras pref	Otras pref	2	FALSE	0	Male	46-55	2	4	4	2	2
670	0.6	MAT01	2	No	Yes	Yes	No	No	No	No	Yes	Yes	No	No	No	Otras pref	Otras pref	2	FALSE	0	Female	36-45	3	2	2	2	2
671	0.89	MAT01	1	NA	NA	NA	NA	NA	NA	NA	NA	NA	NA	NA	NA	En blanco	En blanco	0	TRUE	0	Female	26-35	4	3	2	2	none
674	0.8	MAT01	1	Yes	Yes	Yes	Yes	Yes	Yes	Yes	Yes	Yes	Yes	Yes	Yes	Otras pref	Otras pref	2	TRUE	0	Female	26-35	4	2	2	1	2
680	0.72	MAT01	1	Yes	Yes	Yes	Yes	Yes	Yes	Yes	Yes	Yes	Yes	Yes	Yes	Otras pref	Otras pref	2	FALSE	0	Female	26-35	4	3	3	1	2
683	0.93	MAT01	2	No	Yes	No	Yes	No	Yes	Yes	No	Yes	Yes	Yes	Yes	Otras pref	Otras pref	2	TRUE	0	Male	36-45	3	2	2	2	2
685	0.97	MAT01	1	No	No	No	No	No	Yes	Yes	No	Yes	No	No	Yes	Otras pref	Otras pref	2	TRUE	0	Male	36-45	5	2	2	2	none
687	0.06	MAT01	1	NA	NA	NA	NA	NA	NA	NA	NA	NA	NA	NA	NA	En blanco	En blanco	0	FALSE	0	Male	36-45	3	2	2	1	1
688	0.97	MAT01	2	NA	NA	NA	NA	NA	NA	NA	NA	NA	NA	NA	NA	En blanco	En blanco	0	TRUE	0	Male	36-45	4	3	2	1	1
691	0.13	MAT01	2	NA	NA	NA	NA	NA	NA	NA	NA	NA	NA	NA	NA	En blanco	En blanco	0	FALSE	0	NA	NA	NA	NA	NA	NA	NA
695	0.93	MAT01	2	NA	NA	NA	NA	NA	NA	NA	NA	NA	NA	NA	NA	En blanco	En blanco	0	TRUE	0	Male	36-45	4	3	2	2	2
705	0.36	MAT01	1	NA	NA	NA	NA	NA	NA	NA	NA	NA	NA	NA	NA	En blanco	En blanco	0	FALSE	0	NA	NA	NA	NA	NA	NA	NA
706	0.63	MAT01	2	NA	NA	NA	NA	NA	NA	NA	NA	NA	NA	NA	NA	Otras pref	Otras pref	2	FALSE	0	Female	46-55	3	2	2	2	none
719	0.93	MAT01	3	NA	NA	NA	NA	NA	NA	NA	NA	NA	NA	NA	NA	Otras pref	Otras pref	2	TRUE	0	Female	18-25	4	2	2	1	2
720	0.98	MAT01	1	NA	NA	NA	NA	NA	NA	NA	NA	NA	NA	NA	NA	En blanco	En blanco	0	TRUE	0	NA	NA	NA	NA	NA	NA	NA
721	0.6	MAT01	1	NA	NA	NA	NA	NA	NA	NA	NA	NA	NA	NA	NA	En blanco	En blanco	0	FALSE	0	Female	46-55	5	2	2	2	1
722	0.72	MAT01	1	Yes	Yes	No	No	No	Yes	Yes	No	No	Yes	Yes	Yes	Otras pref	Otras pref	2	FALSE	0	Male	18-25	2	3	2	1	none
726	0.17	MAT01	1	Yes	No	No	Yes	Yes	Yes	Yes	Yes	Yes	NA	Yes	Yes	Otras pref	Otras pref	2	FALSE	0	Male	46-55	3	2	2	1	1
731	0.13	MAT01	1	NA	NA	NA	NA	NA	NA	NA	NA	NA	NA	NA	NA	En blanco	En blanco	0	FALSE	0	NA	NA	NA	NA	NA	NA	NA
734	0.54	MAT01	1	NA	NA	NA	NA	NA	NA	NA	NA	NA	NA	NA	NA	En blanco	En blanco	0	FALSE	0	NA	NA	NA	NA	NA	NA	NA
735	0.27	MAT01	1	NA	NA	NA	NA	NA	NA	NA	NA	NA	NA	NA	NA	En blanco	En blanco	0	FALSE	0	Female	46-55	5	2	2	2	none
745	0.93	MAT01	1	NA	NA	NA	NA	NA	NA	NA	NA	NA	NA	NA	NA	En blanco	En blanco	0	TRUE	0	Female	46-55	3	2	2	2	none
746	0.93	MAT01	1	NA	NA	NA	NA	NA	NA	NA	NA	NA	NA	NA	NA	En blanco	En blanco	0	TRUE	0	Female	36-45	4	3	3	1	2
751	0.12	MAT01	1	NA	NA	NA	NA	NA	NA	NA	NA	NA	NA	NA	NA	En blanco	En blanco	0	FALSE	0	Female	36-45	3	2	2	2	none
755	0.95	MAT01	1	NA	NA	NA	NA	NA	NA	NA	NA	NA	NA	NA	NA	En blanco	En blanco	0	TRUE	0	Female	26-35	5	2	2	2	2
760	1	MAT01	1	Yes	Yes	Yes	No	Yes	Yes	Yes	Yes	No	Yes	Yes	Yes	Otras pref	Otras pref	2	TRUE	0	Female	18-25	3	3	3	2	none
766	0.99	MAT01	2	NA	NA	NA	NA	NA	NA	NA	NA	NA	NA	NA	NA	En blanco	En blanco	0	TRUE	0	Female	26-35	3	3	2	1	1
772	0.24	MAT01	1	Yes	Yes	Yes	Yes	Yes	Yes	Yes	Yes	Yes	Yes	Yes	Yes	Otras pref	Otras pref	2	FALSE	0	Female	26-35	4	2	2	2	none
773	0.81	MAT01	1	Yes	Yes	Yes	Yes	Yes	Yes	Yes	Yes	Yes	Yes	Yes	Yes	Otras pref	Otras pref	2	TRUE	0	Female	46-55	3	2	2	1	2
774	0.06	MAT01	1	NA	NA	NA	NA	NA	NA	NA	NA	NA	NA	NA	NA	En blanco	En blanco	0	FALSE	0	NA	NA	NA	NA	NA	NA	NA
778	0.4	MAT01	1	NA	NA	NA	NA	NA	NA	NA	NA	NA	NA	NA	NA	En blanco	En blanco	0	FALSE	0	NA	NA	NA	NA	NA	NA	NA
785	0.97	MAT01	1	NA	NA	NA	NA	NA	NA	NA	NA	NA	NA	NA	NA	En blanco	En blanco	0	TRUE	0	Female	18-25	4	4	4	NA	2
789	0.92	MAT01	1	NA	NA	NA	NA	NA	NA	NA	NA	NA	NA	NA	NA	En blanco	En blanco	0	TRUE	0	NA	NA	NA	NA	NA	NA	NA
792	0.46	MAT01	1	Yes	Yes	Yes	Yes	No	Yes	Yes	Yes	Yes	Yes	Yes	Yes	Otras pref	Otras pref	2	FALSE	0	Male	56-65	3	2	3	1	2
793	0.13	MAT01	1	NA	NA	NA	NA	NA	NA	NA	NA	NA	NA	NA	NA	En blanco	En blanco	0	FALSE	0	NA	NA	NA	NA	NA	NA	NA
798	0.77	MAT01	2	No	Yes	No	No	No	No	No	No	No	No	No	No	Con pref	Visi?n lim	5	TRUE	0	Female	46-55	2	4	6	1	none
800	0.05	MAT01	1	NA	NA	NA	NA	NA	NA	NA	NA	NA	NA	NA	NA	En blanco	En blanco	0	FALSE	0	NA	NA	NA	NA	NA	NA	NA
802	0.12	MAT01	1	NA	NA	NA	NA	NA	NA	NA	NA	NA	NA	NA	NA	En blanco	En blanco	0	FALSE	0	NA	NA	NA	NA	NA	NA	NA
806	0.43	MAT01	1	Yes	Yes	NA	Yes	Yes	No	Yes	Yes	Yes	Yes	Yes	Yes	Otras pref	Otras pref	2	FALSE	0	NA	NA	NA	NA	NA	NA	NA
808	0.13	MAT01	1	NA	NA	NA	NA	NA	NA	NA	NA	NA	NA	NA	NA	En blanco	En blanco	0	FALSE	0	Female	18-25	4	2	2	1	2
812	0.12	MAT01	1	NA	NA	NA	NA	NA	NA	NA	NA	NA	NA	NA	NA	En blanco	En blanco	0	FALSE	0	NA	NA	NA	NA	NA	NA	NA
817	0.22	MAT01	1	NA	NA	NA	NA	NA	NA	NA	NA	NA	NA	NA	NA	En blanco	En blanco	0	FALSE	0	NA	NA	NA	NA	NA	NA	NA
820	0.9	MAT01	2	No	Yes	Yes	No	No	No	No	No	No	Yes	Yes	No	Con pref	LS y vision lim	10	TRUE	0	Male	46-55	3	2	2	1	2
832	0.07	MAT01	1	No	No	No	No	No	No	No	No	No	No	No	No	Sin pref	Sin pref	1	FALSE	0	Female	36-45	3	3	2	2	2
835	0.93	MAT01	1	Yes	No	No	Yes	No	No	Yes	No	Yes	No	No	Yes	Otras pref	Otras pref	2	TRUE	0	NA	NA	NA	NA	NA	NA	NA
839	0.6	MAT01	2	NA	NA	NA	NA	NA	NA	NA	NA	NA	NA	NA	NA	Sin pref	Sin pref	1	FALSE	0	Male	56-65	3	2	2	2	1
841	0.83	MAT01	4	NA	NA	NA	NA	NA	NA	NA	NA	NA	NA	NA	NA	Otras pref	Otras pref	2	TRUE	0	Male	46-55	2	2	2	1	2
849	0.17	MAT01	2	Yes	No	Yes	Yes	Yes	Yes	Yes	Yes	Yes	Yes	Yes	Yes	Otras pref	Otras pref	2	FALSE	0	Female	36-45	2	2	2	NA	none
850	0.51	MAT01	1	NA	NA	NA	NA	NA	NA	NA	NA	NA	NA	NA	NA	En blanco	En blanco	0	FALSE	0	NA	NA	NA	NA	NA	NA	NA
851	0.1	MAT01	1	NA	NA	NA	NA	NA	NA	NA	NA	NA	NA	NA	NA	En blanco	En blanco	0	FALSE	0	NA	NA	NA	NA	NA	NA	NA
852	0.24	MAT01	1	Yes	Yes	Yes	Yes	Yes	Yes	Yes	Yes	Yes	Yes	Yes	Yes	Otras pref	Otras pref	2	FALSE	0	Female	46-55	5	2	2	2	2
853	0.32	MAT01	1	NA	NA	NA	NA	NA	NA	NA	NA	NA	NA	NA	NA	En blanco	En blanco	0	FALSE	0	NA	NA	NA	NA	NA	NA	NA
854	0.38	MAT01	1	No	No	Yes	No	No	No	No	No	No	No	No	No	Otras pref	Otras pref	2	FALSE	0	Female	36-45	4	2	3	2	none
866	0.25	MAT01	1	NA	NA	NA	NA	NA	NA	NA	NA	NA	NA	NA	NA	En blanco	En blanco	0	FALSE	0	NA	NA	NA	NA	NA	NA	NA
870	0.95	MAT01	1	Yes	Yes	Yes	Yes	Yes	Yes	Yes	Yes	Yes	Yes	Yes	Yes	Otras pref	Otras pref	2	TRUE	0	Male	46-55	3	2	2	1	1
875	0.88	MAT01	1	NA	NA	NA	NA	NA	NA	NA	NA	NA	NA	NA	NA	En blanco	En blanco	0	TRUE	0	NA	NA	NA	NA	NA	NA	NA
876	0.82	MAT01	1	Yes	No	No	Yes	No	No	No	Yes	Yes	No	No	No	Otras pref	Otras pref	2	TRUE	0	Female	46-55	3	2	2	1	2
880	0.75	MAT01	1	NA	NA	NA	NA	NA	NA	NA	NA	NA	NA	NA	NA	En blanco	En blanco	0	TRUE	0	Male	46-55	3	2	2	1	none
881	0.99	MAT01	1	No	No	No	Yes	No	Yes	No	No	No	Yes	Yes	Yes	Otras pref	Otras pref	2	TRUE	0	Male	26-35	5	3	6	2	none
883	0.25	MAT01	1	Yes	Yes	Yes	Yes	No	Yes	Yes	Yes	Yes	Yes	Yes	Yes	Otras pref	Otras pref	2	FALSE	0	NA	36-45	4	2	2	1	none
890	0.92	MAT01	1	NA	NA	NA	NA	NA	NA	NA	NA	NA	NA	NA	NA	En blanco	En blanco	0	TRUE	0	Female	26-35	3	3	2	1	none
894	0.7	MAT01	1	NA	NA	NA	NA	NA	NA	NA	NA	NA	NA	NA	NA	En blanco	En blanco	0	FALSE	0	NA	NA	NA	NA	NA	NA	NA
899	0.97	MAT01	1	NA	NA	NA	NA	NA	NA	NA	NA	NA	NA	NA	NA	En blanco	En blanco	0	TRUE	0	Female	36-45	3	4	4	1	2
901	0.05	MAT01	1	NA	NA	NA	NA	NA	NA	NA	NA	NA	NA	NA	NA	En blanco	En blanco	0	FALSE	0	Male	26-35	4	3	3	2	none
913	1	MAT01	1	No	Yes	Yes	No	No	Yes	Yes	Yes	No	Yes	Yes	Yes	Otras pref	Otras pref	2	TRUE	0	Female	26-35	4	2	2	2	1
916	0.99	MAT01	1	NA	NA	NA	NA	NA	NA	NA	NA	NA	NA	NA	NA	En blanco	En blanco	0	TRUE	0	Female	36-45	3	2	2	2	none
918	0.05	MAT01	2	NA	NA	NA	NA	NA	NA	NA	NA	NA	NA	NA	NA	En blanco	En blanco	0	FALSE	0	NA	NA	NA	NA	NA	NA	NA
943	0.89	MAT01	2	No	No	No	No	No	No	No	No	No	No	No	No	Sin pref	Sin pref	1	TRUE	0	Female	46-55	3	2	2	2	2
948	0.13	MAT01	1	Yes	NA	NA	NA	Yes	Yes	Yes	NA	Yes	NA	Yes	Yes	Otras pref	Otras pref	2	FALSE	0	Male	46-55	3	2	2	2	none
959	0.38	MAT01	1	NA	NA	NA	NA	NA	NA	NA	NA	NA	NA	NA	NA	En blanco	En blanco	0	FALSE	0	Female	18-25	4	1	4	NA	2
961	0.99	MAT01	1	Yes	Yes	Yes	Yes	No	No	Yes	Yes	Yes	Yes	Yes	Yes	Otras pref	Otras pref	2	TRUE	0	Female	46-55	3	2	2	1	2
963	0.76	MAT01	1	No	Yes	Yes	Yes	Yes	Yes	Yes	Yes	Yes	Yes	Yes	Yes	Otras pref	Otras pref	2	TRUE	0	Female	46-55	5	2	2	1	2
964	0.79	MAT01	1	NA	NA	NA	NA	NA	NA	NA	NA	NA	NA	NA	NA	En blanco	En blanco	0	TRUE	0	Male	26-35	2	1	1	1	2
967	0.86	MAT01	2	NA	NA	NA	NA	NA	NA	NA	NA	NA	NA	NA	NA	Otras pref	Otras pref	2	TRUE	0	Female	46-55	4	2	2	2	2
973	0.54	MAT01	1	NA	NA	NA	NA	NA	NA	NA	NA	NA	NA	NA	NA	En blanco	En blanco	0	FALSE	0	Female	36-45	3	2	2	1	1
975	0.04	MAT01	1	NA	NA	NA	NA	NA	NA	NA	NA	NA	NA	NA	NA	En blanco	En blanco	0	FALSE	0	NA	NA	NA	NA	NA	NA	NA
987	0.87	MAT01	1	NA	NA	NA	NA	NA	NA	NA	NA	NA	NA	NA	NA	En blanco	En blanco	0	TRUE	0	Female	26-35	5	2	2	2	none
988	0.84	MAT01	1	Yes	Yes	Yes	Yes	Yes	Yes	Yes	Yes	Yes	Yes	Yes	Yes	Otras pref	Otras pref	2	TRUE	0	Female	18-25	3	1	1	2	none
990	0.93	MAT01	1	Yes	Yes	Yes	Yes	Yes	Yes	Yes	Yes	Yes	Yes	Yes	Yes	Otras pref	Otras pref	2	TRUE	0	Female	18-25	4	1	1	2	none
993	0.78	MAT01	3	NA	NA	NA	NA	NA	NA	NA	NA	NA	NA	NA	NA	En blanco	En blanco	0	TRUE	0	Male	36-45	2	1	6	NA	1
994	0.12	MAT01	1	NA	NA	NA	NA	NA	NA	NA	NA	NA	NA	NA	NA	En blanco	En blanco	0	FALSE	0	NA	NA	NA	NA	NA	NA	NA
1002	0.7	MAT01	1	Yes	No	No	No	No	No	No	No	No	No	No	No	Otras pref	Otras pref	2	FALSE	0	Female	26-35	3	3	2	2	1
1005	0.04	MAT01	2	NA	NA	NA	NA	NA	NA	NA	NA	NA	NA	NA	NA	En blanco	En blanco	0	FALSE	0	Female	26-35	3	NA	2	2	1
1006	0.99	MAT01	3	NA	NA	NA	NA	NA	NA	NA	NA	NA	NA	NA	NA	En blanco	En blanco	0	TRUE	0	Female	26-35	3	1	1	NA	none
1009	0.22	MAT01	2	NA	NA	NA	NA	NA	NA	NA	NA	NA	NA	NA	NA	Sin pref	Sin pref	1	FALSE	0	Male	36-45	3	3	2	1	2
1012	0.06	MAT01	1	NA	NA	NA	NA	NA	NA	NA	NA	NA	NA	NA	NA	En blanco	En blanco	0	FALSE	0	Male	36-45	3	2	2	1	none
1013	0.53	MAT01	1	NA	NA	NA	NA	NA	NA	NA	NA	NA	NA	NA	NA	En blanco	En blanco	0	FALSE	0	Male	26-35	4	2	3	2	2
1014	0.97	MAT01	1	NA	NA	NA	NA	NA	NA	NA	NA	NA	NA	NA	NA	En blanco	En blanco	0	TRUE	0	NA	NA	NA	NA	NA	NA	NA
1018	0.9	MAT01	1	NA	NA	NA	NA	NA	NA	NA	NA	NA	NA	NA	NA	En blanco	En blanco	0	TRUE	0	Male	36-45	4	2	2	1	2
1030	0.17	MAT01	1	NA	NA	NA	NA	NA	NA	NA	NA	NA	NA	NA	NA	En blanco	En blanco	0	FALSE	0	Female	36-45	3	2	2	2	2
1032	0.45	MAT01	1	Yes	No	No	Yes	No	No	No	No	No	No	No	No	Otras pref	Otras pref	2	FALSE	0	Female	26-35	2	1	1	NA	none
1038	0.83	MAT01	1	NA	NA	NA	NA	NA	NA	NA	NA	NA	NA	NA	NA	En blanco	En blanco	0	TRUE	0	Female	26-35	5	3	3	2	2
1039	0.51	MAT01	2	No	No	Yes	Yes	No	No	No	No	No	Yes	Yes	No	Otras pref	Otras pref	2	FALSE	0	Male	26-35	4	3	3	1	2
1045	0.84	MAT01	2	NA	NA	NA	NA	NA	NA	NA	NA	NA	NA	NA	NA	En blanco	En blanco	0	TRUE	0	NA	NA	NA	NA	NA	NA	NA
1048	0.97	MAT01	1	Yes	Yes	No	Yes	No	Yes	Yes	No	No	Yes	Yes	Yes	Otras pref	Otras pref	2	TRUE	0	Female	46-55	4	3	2	2	none
1057	0.97	MAT01	1	No	No	No	Yes	No	NA	No	Yes	NA	Yes	Yes	No	Otras pref	Otras pref	2	TRUE	0	Female	46-55	5	2	2	2	none
1061	0.25	MAT01	1	NA	NA	NA	NA	NA	NA	NA	NA	NA	NA	NA	NA	En blanco	En blanco	0	FALSE	0	NA	NA	NA	NA	NA	NA	NA
1064	0.52	MAT01	2	No	No	No	Yes	No	No	No	No	Yes	Yes	Yes	No	Con pref	Subtitulos y LS	8	FALSE	0	Female	36-45	3	3	2	2	2
1066	0.62	MAT01	2	NA	NA	NA	NA	NA	NA	NA	NA	NA	NA	NA	NA	Otras pref	Otras pref	2	FALSE	0	Female	36-45	2	2	2	1	NA
1071	0.94	MAT01	1	Yes	No	No	No	Yes	No	No	Yes	Yes	No	Yes	No	Otras pref	Otras pref	2	TRUE	0	NA	NA	NA	NA	NA	NA	NA
1081	0.71	MAT01	1	NA	NA	NA	NA	NA	NA	NA	NA	NA	NA	NA	NA	En blanco	En blanco	0	FALSE	0	NA	NA	NA	NA	NA	NA	NA
1088	0.12	MAT01	2	Yes	Yes	Yes	Yes	No	Yes	Yes	Yes	Yes	Yes	Yes	Yes	Otras pref	Otras pref	2	FALSE	0	Male	36-45	3	3	2	1	2
1091	0.58	MAT01	1	No	Yes	Yes	Yes	No	Yes	Yes	Yes	Yes	Yes	Yes	Yes	Otras pref	Otras pref	2	FALSE	0	NA	36-45	5	2	2	2	2
1099	0.9	MAT01	3	NA	NA	NA	NA	NA	NA	NA	NA	NA	NA	NA	NA	En blanco	En blanco	0	TRUE	0	NA	NA	NA	NA	NA	NA	NA
1107	0.82	MAT01	2	NA	NA	NA	NA	NA	NA	NA	NA	NA	NA	NA	NA	Sin pref	Sin pref	1	TRUE	0	Female	46-55	3	2	2	1	1
1108	0.05	MAT01	1	NA	NA	NA	NA	NA	NA	NA	NA	NA	NA	NA	NA	En blanco	En blanco	0	FALSE	0	NA	NA	NA	NA	NA	NA	NA
1117	0.05	MAT01	1	NA	NA	NA	NA	NA	NA	NA	NA	NA	NA	NA	NA	En blanco	En blanco	0	FALSE	0	NA	NA	NA	NA	NA	NA	NA
1118	0.64	MAT01	1	Yes	Yes	No	NA	NA	NA	Yes	Yes	Yes	Yes	Yes	Yes	Otras pref	Otras pref	2	FALSE	0	NA	NA	NA	NA	NA	NA	NA
1121	0.06	MAT01	1	NA	NA	NA	NA	NA	NA	NA	NA	NA	NA	NA	NA	En blanco	En blanco	0	FALSE	0	Female	36-45	3	2	3	1	none
1124	0.38	MAT01	1	NA	NA	NA	NA	NA	NA	NA	NA	NA	NA	NA	NA	En blanco	En blanco	0	FALSE	0	Male	56-65	5	3	6	1	none
1134	0.94	MAT01	1	NA	NA	NA	NA	NA	NA	NA	NA	NA	NA	NA	NA	En blanco	En blanco	0	TRUE	0	Female	36-45	5	3	2	1	none
1135	0.68	MAT01	1	NA	NA	NA	NA	NA	NA	NA	NA	NA	NA	NA	NA	En blanco	En blanco	0	FALSE	0	Female	46-55	4	2	2	2	2
1147	0.78	MAT01	1	NA	NA	NA	NA	NA	NA	NA	NA	NA	NA	NA	NA	En blanco	En blanco	0	TRUE	0	NA	NA	NA	NA	NA	NA	NA
1148	0.49	MAT01	1	NA	NA	NA	NA	NA	NA	NA	NA	NA	NA	NA	NA	En blanco	En blanco	0	FALSE	0	NA	18-25	3	3	3	1	1
1151	0.06	MAT01	1	Yes	Yes	Yes	Yes	No	No	No	No	Yes	Yes	Yes	No	Otras pref	Otras pref	2	FALSE	0	Male	26-35	3	3	2	1	none
1153	0.97	MAT01	2	NA	NA	NA	NA	NA	NA	NA	NA	NA	NA	NA	NA	Con pref	Subtitulos	6	TRUE	0	Male	46-55	3	2	2	1	2
1157	0.98	MAT01	1	NA	NA	NA	NA	NA	NA	NA	NA	NA	NA	NA	NA	En blanco	En blanco	0	TRUE	0	Male	46-55	3	2	2	1	none
1166	0.53	MAT01	1	Yes	Yes	Yes	Yes	Yes	Yes	Yes	Yes	Yes	Yes	Yes	Yes	Otras pref	Otras pref	2	FALSE	0	Female	56-65	4	2	2	1	none
1184	0.94	MAT01	1	NA	NA	NA	NA	NA	NA	NA	NA	NA	NA	NA	NA	En blanco	En blanco	0	TRUE	0	Male	26-35	3	1	1	2	1
1187	0.15	MAT01	1	NA	NA	NA	NA	NA	NA	NA	NA	NA	NA	NA	NA	En blanco	En blanco	0	FALSE	0	NA	36-45	3	2	3	2	1
1192	1	MAT01	1	NA	NA	NA	NA	NA	NA	NA	NA	NA	NA	NA	NA	En blanco	En blanco	0	TRUE	0	Male	46-55	4	2	2	2	2
1198	0.07	MAT01	1	NA	NA	NA	NA	NA	NA	NA	NA	NA	NA	NA	NA	En blanco	En blanco	0	FALSE	0	NA	NA	NA	NA	NA	NA	NA
1199	0.99	MAT01	3	No	No	No	Yes	No	No	No	No	Yes	Yes	Yes	No	Con pref	Subtitulos y LS	8	TRUE	0	Female	46-55	3	2	2	1	1
1202	0.35	MAT01	1	NA	NA	NA	NA	NA	NA	NA	NA	NA	NA	NA	NA	En blanco	En blanco	0	FALSE	0	Male	26-35	4	2	2	2	none
1206	0.85	MAT01	2	Yes	No	No	No	No	Yes	Yes	Yes	No	No	No	Yes	Con pref	Ciegos	3	TRUE	0	Female	26-35	4	2	2	NA	2
1207	0.91	MAT01	2	No	No	No	No	No	No	No	No	No	No	No	No	Otras pref	Otras pref	2	TRUE	0	Male	46-55	2	2	2	1	2
1210	0.98	MAT01	1	NA	NA	NA	NA	NA	NA	NA	NA	NA	NA	NA	NA	En blanco	En blanco	0	TRUE	0	Male	46-55	4	2	2	1	none
1212	0.99	MAT01	1	No	Yes	Yes	Yes	No	Yes	Yes	No	Yes	No	No	Yes	Otras pref	Otras pref	2	TRUE	0	Male	36-45	3	2	2	1	none
1220	0.83	MAT01	4	NA	NA	NA	NA	NA	NA	NA	NA	NA	NA	NA	NA	Otras pref	Otras pref	2	TRUE	0	Female	46-55	3	3	2	1	2
1222	0.1	MAT01	1	NA	NA	NA	NA	NA	NA	NA	NA	NA	NA	NA	NA	En blanco	En blanco	0	FALSE	0	Female	26-35	3	2	2	1	none
1225	0.08	MAT01	1	NA	NA	NA	NA	NA	NA	NA	NA	NA	NA	NA	NA	En blanco	En blanco	0	FALSE	0	NA	NA	NA	NA	NA	NA	NA
1234	0.65	MAT01	1	Yes	Yes	Yes	Yes	Yes	Yes	Yes	Yes	Yes	Yes	Yes	Yes	Otras pref	Otras pref	2	FALSE	0	Female	46-55	3	3	2	2	1
1236	0.13	MAT01	1	NA	NA	NA	NA	NA	NA	NA	NA	NA	NA	NA	NA	En blanco	En blanco	0	FALSE	0	Female	26-35	4	1	1	2	1
1248	0.03	MAT01	2	NA	NA	NA	NA	NA	NA	NA	NA	NA	NA	NA	NA	En blanco	En blanco	0	FALSE	0	NA	NA	NA	NA	NA	NA	NA
1254	0.9	MAT01	2	Yes	Yes	Yes	No	No	Yes	No	No	Yes	No	No	Yes	Otras pref	Otras pref	2	TRUE	0	Female	36-45	4	3	3	1	1
1255	0.37	MAT01	1	No	Yes	No	Yes	No	Yes	No	No	Yes	Yes	Yes	Yes	Otras pref	Otras pref	2	FALSE	0	NA	NA	NA	NA	NA	NA	NA
1259	0.98	MAT01	1	NA	NA	NA	NA	NA	NA	NA	NA	NA	NA	NA	NA	En blanco	En blanco	0	TRUE	0	Male	36-45	5	2	2	2	none
1260	0.06	MAT01	1	NA	NA	NA	NA	NA	NA	NA	NA	NA	NA	NA	NA	Sin pref	Sin pref	1	FALSE	0	NA	NA	NA	NA	NA	NA	NA
1267	0.93	MAT01	3	No	No	No	No	No	No	No	No	No	No	No	No	Con pref	Subtitulos	6	TRUE	0	Male	46-55	3	2	2	2	none
1268	0.1	MAT01	1	NA	NA	NA	NA	NA	NA	NA	NA	NA	NA	NA	NA	En blanco	En blanco	0	FALSE	0	Male	36-45	3	2	2	1	none
1269	0.13	MAT01	1	NA	NA	NA	NA	NA	NA	NA	NA	NA	NA	NA	NA	En blanco	En blanco	0	FALSE	0	Male	36-45	3	2	2	2	none
1271	0.25	MAT01	1	NA	NA	NA	NA	NA	NA	NA	NA	NA	NA	NA	NA	En blanco	En blanco	0	FALSE	0	Male	36-45	4	3	2	2	2
1274	0.59	MAT01	2	Yes	Yes	No	Yes	Yes	Yes	Yes	NA	Yes	No	Yes	Yes	Otras pref	Otras pref	2	FALSE	0	Female	36-45	4	3	3	2	2
1277	0.06	MAT01	2	No	Yes	No	No	No	No	No	No	No	No	No	No	Con pref	Visi?n lim	5	FALSE	0	Male	46-55	2	3	2	1	2
1281	0.98	MAT01	2	NA	NA	NA	NA	NA	NA	NA	NA	NA	NA	NA	NA	En blanco	En blanco	0	TRUE	0	Male	26-35	3	2	2	2	2
1282	0.13	MAT01	1	NA	NA	NA	NA	NA	NA	NA	NA	NA	NA	NA	NA	En blanco	En blanco	0	FALSE	0	NA	NA	NA	NA	NA	NA	NA
1284	0.37	MAT01	1	Yes	Yes	Yes	Yes	No	Yes	Yes	Yes	Yes	Yes	Yes	Yes	Otras pref	Otras pref	2	FALSE	0	Male	36-45	3	2	2	1	none
1285	0.93	MAT01	3	NA	No	No	No	No	NA	No	No	No	NA	No	No	Otras pref	Otras pref	2	TRUE	0	Male	46-55	3	1	5	1	none
1286	0.35	MAT01	1	NA	NA	NA	NA	NA	NA	NA	NA	NA	NA	NA	NA	En blanco	En blanco	0	FALSE	0	NA	NA	NA	NA	NA	NA	NA
1291	1	MAT01	1	NA	NA	NA	NA	NA	NA	NA	NA	NA	NA	NA	NA	En blanco	En blanco	0	TRUE	0	NA	NA	NA	NA	NA	NA	NA
1295	0.21	MAT01	1	No	No	No	No	Yes	Yes	No	No	Yes	No	Yes	Yes	Otras pref	Otras pref	2	FALSE	0	Male	56-65	5	2	2	1	1
1297	0.36	MAT01	1	NA	NA	NA	NA	NA	NA	NA	NA	NA	NA	NA	NA	En blanco	En blanco	0	FALSE	0	Male	36-45	3	2	2	1	2
1300	0.88	MAT01	2	Yes	Yes	Yes	Yes	Yes	Yes	Yes	Yes	Yes	Yes	Yes	Yes	Otras pref	Otras pref	2	TRUE	0	Male	36-45	3	2	2	2	none
1301	0.17	MAT01	1	NA	NA	NA	NA	NA	NA	NA	NA	NA	NA	NA	NA	En blanco	En blanco	0	FALSE	0	Female	46-55	4	2	2	1	2
1304	0.21	MAT01	1	No	No	No	No	No	No	No	No	No	No	No	No	Sin pref	Sin pref	1	FALSE	0	Male	46-55	2	2	2	1	1
1321	0.37	MAT01	1	NA	NA	NA	NA	NA	NA	NA	NA	NA	NA	NA	NA	En blanco	En blanco	0	FALSE	0	NA	NA	NA	NA	NA	NA	NA
1322	0.49	MAT01	2	NA	NA	NA	NA	NA	NA	NA	NA	NA	NA	NA	NA	En blanco	En blanco	0	FALSE	0	NA	NA	NA	NA	NA	NA	NA
1325	0.93	MAT01	3	NA	NA	NA	NA	NA	NA	NA	NA	NA	NA	NA	NA	Otras pref	Otras pref	2	TRUE	0	Male	36-45	4	2	3	1	2
1336	0.87	MAT01	1	No	No	No	No	No	No	No	No	No	No	No	No	Sin pref	Sin pref	1	TRUE	0	Male	36-45	3	3	2	1	none
1338	0.03	MAT01	1	NA	NA	NA	NA	NA	NA	NA	NA	NA	NA	NA	NA	En blanco	En blanco	0	FALSE	0	NA	NA	NA	NA	NA	NA	NA
1346	0.97	MAT01	1	NA	NA	NA	NA	NA	NA	NA	NA	NA	NA	NA	NA	En blanco	En blanco	0	TRUE	0	Male	36-45	4	3	2	1	2
1348	0.96	MAT01	1	No	No	No	Yes	No	Yes	Yes	No	No	Yes	Yes	Yes	Otras pref	Otras pref	2	TRUE	0	Male	36-45	3	3	3	1	2
1349	0.92	MAT01	1	NA	NA	NA	NA	NA	NA	NA	NA	NA	NA	NA	NA	En blanco	En blanco	0	TRUE	0	Male	36-45	4	2	2	1	none
1350	0.65	MAT01	2	No	No	No	No	No	No	No	No	No	No	No	No	Sin pref	Sin pref	1	FALSE	0	Male	36-45	5	1	3	1	2
1354	0.3	MAT01	1	NA	NA	NA	NA	NA	NA	NA	NA	NA	NA	NA	NA	En blanco	En blanco	0	FALSE	0	NA	NA	NA	NA	NA	NA	NA
1356	0.13	MAT01	1	NA	NA	NA	NA	NA	NA	NA	NA	NA	NA	NA	NA	En blanco	En blanco	0	FALSE	0	Male	36-45	3	2	2	1	none
1358	0.61	MAT01	1	NA	NA	NA	NA	NA	NA	NA	NA	NA	NA	NA	NA	En blanco	En blanco	0	FALSE	0	Male	56-65	2	4	6	1	none
1371	0.96	MAT01	1	NA	NA	NA	NA	NA	NA	NA	NA	NA	NA	NA	NA	En blanco	En blanco	0	TRUE	0	NA	NA	NA	NA	NA	NA	NA
1373	0.11	MAT01	1	NA	NA	NA	NA	NA	NA	NA	NA	NA	NA	NA	NA	En blanco	En blanco	0	FALSE	0	NA	NA	NA	NA	NA	NA	NA
1390	0.95	MAT01	4	NA	NA	NA	NA	NA	NA	NA	NA	NA	NA	NA	NA	Otras pref	Otras pref	2	TRUE	0	Male	36-45	3	3	2	1	2
1397	0.12	MAT01	3	Yes	Yes	Yes	Yes	Yes	Yes	Yes	Yes	Yes	Yes	Yes	Yes	Otras pref	Otras pref	2	FALSE	0	Female	26-35	3	3	3	1	2
1401	0.96	MAT01	1	NA	NA	NA	NA	NA	NA	NA	NA	NA	NA	NA	NA	En blanco	En blanco	0	TRUE	0	Female	18-25	4	3	6	1	none
1409	0.13	MAT01	1	No	Yes	Yes	No	No	Yes	Yes	Yes	Yes	No	No	Yes	Otras pref	Otras pref	2	FALSE	0	Female	26-35	3	3	2	2	2
1430	0.12	MAT01	1	Yes	Yes	Yes	Yes	No	No	NA	Yes	Yes	Yes	Yes	No	Otras pref	Otras pref	2	FALSE	0	Female	18-25	4	3	3	1	none
1433	0.87	MAT01	1	No	Yes	Yes	No	No	No	No	No	No	No	No	No	Con pref	Visi?n lim	5	TRUE	0	Female	26-35	2	2	3	2	1
1435	0.85	MAT01	2	NA	NA	NA	NA	NA	NA	NA	NA	NA	NA	NA	NA	En blanco	En blanco	0	TRUE	0	NA	NA	NA	NA	NA	NA	NA
1439	0.2	MAT01	1	NA	NA	NA	NA	NA	NA	NA	NA	NA	NA	NA	NA	En blanco	En blanco	0	FALSE	0	NA	NA	NA	NA	NA	NA	NA
1443	0.88	MAT01	1	No	Yes	Yes	Yes	No	Yes	Yes	Yes	No	Yes	Yes	Yes	Otras pref	Otras pref	2	TRUE	0	Female	56-65	1	2	3	1	none
1444	0.97	MAT01	1	NA	NA	NA	NA	NA	NA	NA	NA	NA	NA	NA	NA	En blanco	En blanco	0	TRUE	0	NA	NA	NA	NA	NA	NA	NA
1453	0.43	MAT01	1	Yes	Yes	Yes	Yes	No	Yes	Yes	No	No	Yes	Yes	Yes	Otras pref	Otras pref	2	FALSE	0	Female	36-45	3	2	2	1	2
1454	0.1	MAT01	1	No	Yes	Yes	Yes	No	No	No	Yes	Yes	Yes	Yes	No	Otras pref	Otras pref	2	FALSE	0	Female	36-45	3	2	2	1	none
1456	0.98	MAT01	1	NA	NA	NA	NA	NA	NA	NA	NA	NA	NA	NA	NA	En blanco	En blanco	0	TRUE	0	Female	26-35	5	2	2	2	none
1463	0.93	MAT01	3	No	No	No	No	No	No	No	No	No	No	No	No	Con pref	Visi?n lim	5	TRUE	0	Female	46-55	3	2	3	1	1
1466	0.12	MAT01	1	No	Yes	Yes	No	No	No	No	No	No	No	No	No	Con pref	Visi?n lim	5	FALSE	0	Female	26-35	4	3	2	2	none
1470	0.72	MAT01	3	NA	NA	NA	NA	NA	NA	NA	NA	NA	NA	NA	NA	Otras pref	Otras pref	2	FALSE	0	Female	26-35	2	3	2	1	1
1471	0.25	MAT01	2	NA	NA	NA	NA	NA	NA	NA	NA	NA	NA	NA	NA	En blanco	En blanco	0	FALSE	0	Male	46-55	3	2	2	2	2
1482	0.8	MAT01	1	No	No	No	No	No	No	No	No	No	No	No	No	Sin pref	Sin pref	1	TRUE	0	Female	36-45	4	2	2	1	2
1485	0.1	MAT01	1	Yes	No	No	No	No	Yes	Yes	No	Yes	Yes	Yes	Yes	Otras pref	Otras pref	2	FALSE	0	Female	36-45	4	3	1	2	1
1488	0.62	MAT01	1	NA	NA	NA	NA	NA	NA	NA	NA	NA	NA	NA	NA	En blanco	En blanco	0	FALSE	0	NA	NA	NA	NA	NA	NA	NA
1491	0.04	MAT01	3	NA	NA	NA	NA	NA	NA	NA	NA	NA	NA	NA	NA	En blanco	En blanco	0	FALSE	0	Female	56-65	3	2	2	1	2
1493	0.22	MAT01	1	Yes	Yes	Yes	Yes	No	Yes	Yes	Yes	Yes	Yes	Yes	Yes	Otras pref	Otras pref	2	FALSE	0	Female	46-55	3	2	2	2	1
1495	0.83	MAT01	1	NA	NA	NA	NA	NA	NA	NA	NA	NA	NA	NA	NA	En blanco	En blanco	0	TRUE	0	Female	26-35	3	3	2	1	none
1505	0.23	MAT01	2	NA	NA	NA	NA	NA	NA	NA	NA	NA	NA	NA	NA	Otras pref	Otras pref	2	FALSE	0	Female	56-65	3	2	2	2	2
1514	0.96	MAT01	1	No	No	No	Yes	No	No	No	No	Yes	No	No	No	Con pref	Subtitulos	6	TRUE	0	Male	36-45	5	2	2	2	2
1515	0.37	MAT01	3	NA	NA	NA	NA	NA	NA	NA	NA	NA	NA	NA	NA	En blanco	En blanco	0	FALSE	0	NA	NA	NA	NA	NA	NA	NA
1517	0.13	MAT01	1	Yes	Yes	Yes	Yes	No	Yes	Yes	No	No	Yes	Yes	Yes	Otras pref	Otras pref	2	FALSE	0	Male	36-45	4	3	2	1	2
1519	0.93	MAT01	1	Yes	Yes	NA	Yes	No	No	No	No	Yes	No	No	No	Otras pref	Otras pref	2	TRUE	0	Female	36-45	3	2	2	2	1
1524	0.17	MAT01	1	Yes	No	No	No	No	Yes	Yes	Yes	Yes	Yes	Yes	Yes	Otras pref	Otras pref	2	FALSE	0	Male	36-45	4	3	2	2	2
1525	0.05	MAT01	1	Yes	No	No	Yes	No	No	No	No	No	No	No	No	Otras pref	Otras pref	2	FALSE	0	Female	36-45	4	3	2	2	2
1526	0.06	MAT01	1	NA	NA	NA	NA	NA	NA	NA	NA	NA	NA	NA	NA	En blanco	En blanco	0	FALSE	0	Female	36-45	5	2	3	2	none
1528	0.89	MAT01	1	No	No	No	No	No	No	No	No	No	No	No	No	Sin pref	Sin pref	1	TRUE	0	Female	36-45	3	2	2	2	none
1535	0.67	MAT01	1	NA	NA	NA	NA	NA	NA	NA	NA	NA	NA	NA	NA	En blanco	En blanco	0	FALSE	0	Female	26-35	4	2	2	1	2
1537	0.23	MAT01	1	Yes	No	Yes	Yes	No	No	No	No	No	No	No	No	Otras pref	Otras pref	2	FALSE	0	Female	26-35	4	3	2	2	none
1544	0.97	MAT01	1	No	No	No	No	No	No	No	No	No	No	No	No	Sin pref	Sin pref	1	TRUE	0	Female	26-35	4	2	2	2	2
1546	0.13	MAT01	2	Yes	Yes	Yes	No	Yes	Yes	Yes	Yes	Yes	Yes	Yes	Yes	Otras pref	Otras pref	2	FALSE	0	Female	46-55	3	3	2	2	2
1548	0.9	MAT01	1	NA	NA	NA	NA	NA	NA	NA	NA	NA	NA	NA	NA	En blanco	En blanco	0	TRUE	0	NA	NA	NA	NA	NA	NA	NA
1550	0.25	MAT01	4	NA	NA	NA	NA	NA	NA	NA	NA	NA	NA	NA	NA	En blanco	En blanco	0	FALSE	0	NA	NA	NA	NA	NA	NA	NA
1557	0.54	MAT01	3	NA	NA	NA	NA	NA	NA	NA	NA	NA	NA	NA	NA	En blanco	En blanco	0	FALSE	0	NA	NA	NA	NA	NA	NA	NA
1566	0.35	MAT01	1	NA	NA	NA	NA	NA	NA	NA	NA	NA	NA	NA	NA	En blanco	En blanco	0	FALSE	0	NA	NA	NA	NA	NA	NA	NA
1580	0.32	MAT01	3	Yes	No	Yes	Yes	No	Yes	Yes	No	Yes	Yes	Yes	Yes	Otras pref	Otras pref	2	FALSE	0	Female	36-45	4	3	2	1	2
1585	0.13	MAT01	1	NA	NA	NA	NA	NA	NA	NA	NA	NA	NA	NA	NA	En blanco	En blanco	0	FALSE	0	NA	NA	NA	NA	NA	NA	NA
1594	0.92	MAT01	1	NA	NA	NA	NA	NA	NA	NA	NA	NA	NA	NA	NA	En blanco	En blanco	0	TRUE	0	Female	36-45	2	3	3	1	none
1595	0.57	MAT01	2	No	No	No	No	No	No	No	No	No	No	No	No	Sin pref	Sin pref	1	FALSE	0	Female	46-55	2	1	4	1	1
1599	0.53	MAT01	1	NA	NA	NA	NA	NA	NA	NA	NA	NA	NA	NA	NA	En blanco	En blanco	0	FALSE	0	NA	NA	NA	NA	NA	NA	NA
1600	0.52	MAT01	1	Yes	Yes	Yes	Yes	Yes	Yes	Yes	Yes	Yes	Yes	Yes	Yes	Otras pref	Otras pref	2	FALSE	0	Female	36-45	3	2	2	1	none
1604	0.23	MAT01	1	NA	NA	NA	NA	NA	NA	NA	NA	NA	NA	NA	NA	En blanco	En blanco	0	FALSE	0	NA	NA	NA	NA	NA	NA	NA
1606	0.92	MAT01	1	Yes	Yes	Yes	No	Yes	Yes	Yes	No	Yes	Yes	Yes	Yes	Otras pref	Otras pref	2	TRUE	0	Female	46-55	3	2	2	2	none
1611	0.75	MAT01	1	NA	NA	NA	NA	NA	NA	NA	NA	NA	NA	NA	NA	En blanco	En blanco	0	TRUE	0	NA	NA	NA	NA	NA	NA	NA
1612	0.97	MAT01	1	NA	NA	NA	NA	NA	NA	NA	NA	NA	NA	NA	NA	En blanco	En blanco	0	TRUE	0	Female	26-35	3	3	3	1	none
1616	0.89	MAT01	1	Yes	Yes	Yes	Yes	No	Yes	Yes	No	Yes	Yes	Yes	Yes	Otras pref	Otras pref	2	TRUE	0	Female	36-45	4	2	2	2	none
1617	0.97	MAT01	2	Yes	Yes	Yes	Yes	Yes	Yes	Yes	Yes	Yes	Yes	Yes	Yes	Otras pref	Otras pref	2	TRUE	0	Female	26-35	4	3	3	1	2
1621	0.94	MAT01	1	No	No	Yes	Yes	No	Yes	Yes	No	Yes	Yes	Yes	Yes	Otras pref	Otras pref	2	TRUE	0	Female	36-45	3	3	4	1	2
1624	1	MAT01	1	NA	NA	NA	NA	NA	NA	NA	NA	NA	NA	NA	NA	En blanco	En blanco	0	TRUE	0	Male	36-45	3	2	2	1	none
1626	0.83	MAT01	1	Yes	Yes	Yes	Yes	Yes	Yes	Yes	Yes	Yes	Yes	Yes	Yes	Otras pref	Otras pref	2	TRUE	0	Female	36-45	4	2	2	1	2
1627	0.52	MAT01	1	NA	NA	NA	NA	NA	NA	NA	NA	NA	NA	NA	NA	En blanco	En blanco	0	FALSE	0	Female	26-35	3	2	2	1	none
1632	0.94	MAT01	1	NA	NA	NA	NA	NA	NA	NA	NA	NA	NA	NA	NA	En blanco	En blanco	0	TRUE	0	NA	NA	NA	NA	NA	NA	NA
1633	0.06	MAT01	1	NA	NA	NA	NA	NA	NA	NA	NA	NA	NA	NA	NA	En blanco	En blanco	0	FALSE	0	NA	NA	NA	NA	NA	NA	NA
1636	0.56	MAT01	1	Yes	No	Yes	Yes	No	Yes	Yes	Yes	Yes	No	No	Yes	Otras pref	Otras pref	2	FALSE	0	Female	46-55	4	3	2	2	2
1640	0.89	MAT01	1	Yes	Yes	Yes	Yes	Yes	Yes	Yes	Yes	Yes	Yes	Yes	Yes	Otras pref	Otras pref	2	TRUE	0	Female	18-25	3	2	2	2	2
1648	0.52	MAT01	1	NA	NA	NA	NA	NA	NA	NA	NA	NA	NA	NA	NA	En blanco	En blanco	0	FALSE	0	NA	NA	NA	NA	NA	NA	NA
1650	0.05	MAT01	2	Yes	Yes	Yes	Yes	No	Yes	Yes	Yes	Yes	Yes	Yes	Yes	Otras pref	Otras pref	2	FALSE	0	Male	46-55	3	2	2	2	none
1661	0.79	MAT01	3	Yes	Yes	Yes	Yes	Yes	Yes	Yes	Yes	Yes	Yes	Yes	Yes	Otras pref	Otras pref	2	TRUE	0	Female	46-55	2	3	3	1	2
1667	0.55	MAT01	3	NA	NA	NA	NA	NA	NA	NA	NA	NA	NA	NA	NA	Otras pref	Otras pref	2	FALSE	0	Female	18-25	3	1	1	2	1
1669	0.06	MAT01	1	No	Yes	Yes	No	No	Yes	No	Yes	No	No	No	Yes	Con pref	Visi?n muy lim	5	FALSE	0	Male	36-45	3	2	2	1	1
1670	0.7	MAT01	2	NA	NA	NA	NA	NA	NA	NA	NA	NA	NA	NA	NA	Otras pref	Otras pref	2	FALSE	0	Female	26-35	3	3	3	1	2
1672	0.06	MAT01	1	NA	NA	NA	NA	NA	NA	NA	NA	NA	NA	NA	NA	En blanco	En blanco	0	FALSE	0	Female	18-25	3	3	1	1	none
1680	0.74	MAT01	1	NA	NA	NA	NA	NA	NA	NA	NA	NA	NA	NA	NA	En blanco	En blanco	0	FALSE	0	Female	18-25	3	1	1	NA	1
1684	0.97	MAT01	2	No	No	No	No	No	No	No	No	No	No	No	No	Sin pref	Sin pref	1	TRUE	0	Female	36-45	2	3	3	1	2
1690	0.26	MAT01	1	NA	NA	NA	NA	NA	NA	NA	NA	NA	NA	NA	NA	En blanco	En blanco	0	FALSE	0	Female	46-55	2	2	2	2	1
1691	0.22	MAT01	1	NA	NA	NA	NA	NA	NA	NA	NA	NA	NA	NA	NA	En blanco	En blanco	0	FALSE	0	NA	NA	NA	NA	NA	NA	NA
1692	0.89	MAT01	1	Yes	Yes	Yes	Yes	No	Yes	Yes	Yes	Yes	Yes	Yes	Yes	Otras pref	Otras pref	2	TRUE	0	Female	36-45	5	3	2	2	none
1702	0.23	MAT01	3	Yes	No	No	Yes	No	Yes	Yes	Yes	Yes	Yes	Yes	Yes	Otras pref	Otras pref	2	FALSE	0	Female	36-45	4	3	2	2	2
1706	0.06	MAT01	1	NA	NA	NA	NA	NA	NA	NA	NA	NA	NA	NA	NA	En blanco	En blanco	0	FALSE	0	Male	46-55	2	3	2	2	1
1708	0.68	MAT01	3	NA	NA	NA	NA	NA	NA	NA	NA	NA	NA	NA	NA	En blanco	En blanco	0	FALSE	0	NA	NA	NA	NA	NA	NA	NA
1716	0.05	MAT01	2	NA	NA	NA	NA	NA	NA	NA	NA	NA	NA	NA	NA	En blanco	En blanco	0	FALSE	0	NA	NA	NA	NA	NA	NA	NA
1727	0.04	MAT01	2	Yes	Yes	No	Yes	Yes	Yes	Yes	Yes	Yes	Yes	Yes	Yes	Otras pref	Otras pref	2	FALSE	0	Male	36-45	4	2	2	1	none
1728	0.06	MAT01	1	NA	NA	NA	NA	NA	NA	NA	NA	NA	NA	NA	NA	En blanco	En blanco	0	FALSE	0	NA	NA	NA	NA	NA	NA	NA
1729	0.13	MAT01	1	NA	NA	NA	NA	NA	NA	NA	NA	NA	NA	NA	NA	En blanco	En blanco	0	FALSE	0	Female	26-35	3	2	2	1	none
1732	0.69	MAT01	2	NA	NA	NA	NA	NA	NA	NA	NA	NA	NA	NA	NA	En blanco	En blanco	0	FALSE	0	Female	36-45	3	4	4	NA	2
1733	0.75	MAT01	1	NA	NA	NA	NA	NA	NA	NA	NA	NA	NA	NA	NA	En blanco	En blanco	0	TRUE	0	Female	36-45	5	1	4	NA	2
1734	1	MAT01	1	Yes	No	No	Yes	No	Yes	Yes	No	Yes	Yes	Yes	Yes	Otras pref	Otras pref	2	TRUE	0	Female	36-45	5	2	2	2	none
1735	0.44	MAT01	2	No	No	No	Yes	No	No	No	No	Yes	No	No	No	Con pref	Subtitulos	6	FALSE	0	Female	26-35	3	2	2	2	none
1756	0.13	MAT01	4	No	No	No	Yes	No	No	No	No	Yes	Yes	Yes	No	Con pref	Subtitulos y LS	8	FALSE	0	Female	36-45	3	2	2	1	none
1757	0.79	MAT01	2	NA	NA	NA	NA	NA	NA	NA	NA	NA	NA	NA	NA	En blanco	En blanco	0	TRUE	0	Female	56-65	3	2	2	2	2
1760	0.91	MAT01	3	Yes	Yes	Yes	Yes	No	Yes	Yes	Yes	No	No	No	Yes	Con pref	Visi?n muy lim	5	TRUE	0	Male	56-65	3	4	5	1	2
1762	0.25	MAT01	1	NA	NA	NA	NA	NA	NA	NA	NA	NA	NA	NA	NA	En blanco	En blanco	0	FALSE	0	Female	26-35	3	2	2	1	none
1769	0.99	MAT01	3	NA	NA	NA	NA	NA	NA	NA	NA	NA	NA	NA	NA	En blanco	En blanco	0	TRUE	0	NA	NA	NA	NA	NA	NA	NA
1770	0.6	MAT01	1	NA	NA	NA	NA	NA	NA	NA	NA	NA	NA	NA	NA	En blanco	En blanco	0	FALSE	0	NA	NA	NA	NA	NA	NA	NA
1775	0.99	MAT01	3	NA	NA	NA	NA	NA	NA	NA	NA	NA	NA	NA	NA	En blanco	En blanco	0	TRUE	0	NA	NA	NA	NA	NA	NA	NA
1789	0.06	MAT01	1	NA	NA	NA	NA	NA	NA	NA	NA	NA	NA	NA	NA	En blanco	En blanco	0	FALSE	0	NA	NA	NA	NA	NA	NA	NA
1791	0.05	MAT01	1	NA	NA	NA	NA	NA	NA	NA	NA	NA	NA	NA	NA	En blanco	En blanco	0	FALSE	0	Male	46-55	3	1	4	2	1
1799	0.38	MAT01	1	NA	NA	NA	NA	NA	NA	NA	NA	NA	NA	NA	NA	En blanco	En blanco	0	FALSE	0	Female	36-45	2	2	2	2	none
1806	0.13	MAT01	1	NA	NA	NA	NA	NA	NA	NA	NA	NA	NA	NA	NA	En blanco	En blanco	0	FALSE	0	Female	46-55	3	2	2	1	none
1810	0.99	MAT01	1	NA	NA	NA	NA	NA	NA	NA	NA	NA	NA	NA	NA	En blanco	En blanco	0	TRUE	0	Male	46-55	3	2	4	1	2
1818	0.04	MAT01	1	NA	NA	NA	NA	NA	NA	NA	NA	NA	NA	NA	NA	En blanco	En blanco	0	FALSE	0	NA	NA	NA	NA	NA	NA	NA
1821	0.13	MAT01	1	Yes	No	No	Yes	No	No	No	No	Yes	Yes	Yes	No	Otras pref	Otras pref	2	FALSE	0	Female	26-35	4	2	2	2	1
1822	0.93	MAT01	1	NA	NA	NA	NA	NA	NA	NA	NA	NA	NA	NA	NA	En blanco	En blanco	0	TRUE	0	NA	NA	NA	NA	NA	NA	NA
1824	0.2	MAT01	1	NA	NA	NA	NA	NA	NA	NA	NA	NA	NA	NA	NA	En blanco	En blanco	0	FALSE	0	NA	NA	NA	NA	NA	NA	NA
1826	0.17	MAT01	1	No	No	No	No	No	No	No	No	No	No	No	No	Sin pref	Sin pref	1	FALSE	0	Female	26-35	2	3	2	2	none
1829	0.06	MAT01	1	NA	NA	NA	NA	NA	NA	NA	NA	NA	NA	NA	NA	En blanco	En blanco	0	FALSE	0	NA	NA	NA	NA	NA	NA	NA
1834	0.66	MAT01	2	NA	NA	NA	NA	NA	NA	NA	NA	NA	NA	NA	NA	Otras pref	Otras pref	2	FALSE	0	Female	26-35	4	2	2	1	none
1838	0.88	MAT01	1	NA	NA	NA	NA	NA	NA	NA	NA	NA	NA	NA	NA	En blanco	En blanco	0	TRUE	0	Male	46-55	3	2	2	1	2
1840	0.85	MAT01	1	No	Yes	Yes	Yes	Yes	Yes	Yes	Yes	Yes	No	Yes	Yes	Otras pref	Otras pref	2	TRUE	0	Male	26-35	5	2	2	2	2
1843	0.37	MAT01	1	NA	NA	NA	NA	NA	NA	NA	NA	NA	NA	NA	NA	En blanco	En blanco	0	FALSE	0	NA	NA	NA	NA	NA	NA	NA
1846	0.09	MAT01	1	NA	NA	NA	NA	NA	NA	NA	NA	NA	NA	NA	NA	En blanco	En blanco	0	FALSE	0	NA	NA	NA	NA	NA	NA	NA
1851	0.96	MAT01	1	NA	NA	NA	NA	NA	NA	NA	NA	NA	NA	NA	NA	En blanco	En blanco	0	TRUE	0	Male	26-35	4	3	3	2	2
1852	0.84	MAT01	2	Yes	Yes	Yes	Yes	No	Yes	Yes	Yes	Yes	Yes	Yes	Yes	Otras pref	Otras pref	2	TRUE	0	Female	36-45	4	2	2	1	2
1866	0.8	MAT01	2	NA	NA	NA	NA	NA	NA	NA	NA	NA	NA	NA	NA	En blanco	En blanco	0	TRUE	0	Female	26-35	4	3	3	1	1
1868	0.66	MAT01	1	NA	NA	NA	NA	NA	NA	NA	NA	NA	NA	NA	NA	En blanco	En blanco	0	FALSE	0	Female	26-35	3	2	3	1	2
1876	0.93	MAT01	2	No	No	No	No	No	No	No	No	No	No	No	No	Sin pref	Sin pref	1	TRUE	0	Male	26-35	2	1	6	3	2
1878	0.12	MAT01	1	No	No	Yes	No	No	No	No	No	Yes	No	No	No	Otras pref	Otras pref	2	FALSE	0	Female	18-25	3	3	2	1	1
1879	0.97	MAT01	2	NA	NA	NA	NA	NA	NA	NA	NA	NA	NA	NA	NA	En blanco	En blanco	0	TRUE	0	NA	NA	NA	NA	NA	NA	NA
1881	0.82	MAT01	1	NA	NA	NA	NA	NA	NA	NA	NA	NA	NA	NA	NA	En blanco	En blanco	0	TRUE	0	NA	NA	NA	NA	NA	NA	NA
1884	0.25	MAT01	1	NA	NA	NA	NA	NA	NA	NA	NA	NA	NA	NA	NA	En blanco	En blanco	0	FALSE	0	NA	NA	NA	NA	NA	NA	NA
1885	0.91	MAT01	3	NA	NA	NA	NA	NA	NA	NA	NA	NA	NA	NA	NA	Otras pref	Otras pref	2	TRUE	0	Female	36-45	2	3	3	2	2
1888	0.71	MAT01	1	Yes	Yes	Yes	Yes	Yes	Yes	Yes	Yes	Yes	Yes	Yes	Yes	Otras pref	Otras pref	2	FALSE	0	Female	46-55	3	3	2	2	none
1889	0.74	MAT01	1	Yes	No	Yes	Yes	No	No	Yes	Yes	Yes	Yes	Yes	Yes	Otras pref	Otras pref	2	FALSE	0	Male	36-45	5	2	3	2	1
1895	0.24	MAT01	1	NA	NA	NA	NA	NA	NA	NA	NA	NA	NA	NA	NA	En blanco	En blanco	0	FALSE	0	Male	46-55	3	2	2	1	none
1900	0.9	MAT01	1	No	No	No	Yes	No	No	Yes	Yes	Yes	Yes	Yes	Yes	Otras pref	Otras pref	2	TRUE	0	Male	65	3	4	5	NA	none
1913	0.95	MAT01	2	No	No	No	No	No	No	No	No	No	No	No	No	Sin pref	Sin pref	1	TRUE	0	Male	46-55	4	2	2	1	2
1939	0.49	MAT01	1	No	No	No	No	No	No	No	No	No	No	No	No	Sin pref	Sin pref	1	FALSE	0	Female	36-45	3	3	2	1	2
1946	0.13	MAT01	2	Yes	No	No	Yes	No	No	No	No	No	No	No	No	Con pref	Visi?n lim	5	FALSE	0	Male	46-55	3	3	2	1	1
1948	0.17	MAT01	1	NA	NA	NA	NA	NA	NA	NA	NA	NA	NA	NA	NA	En blanco	En blanco	0	FALSE	0	Female	46-55	4	1	6	NA	none
1952	0.54	MAT01	3	NA	NA	NA	NA	NA	NA	NA	NA	NA	NA	NA	NA	En blanco	En blanco	0	FALSE	0	Male	46-55	3	2	2	2	2
1958	0.62	MAT01	1	Yes	Yes	Yes	Yes	No	Yes	Yes	Yes	Yes	Yes	Yes	Yes	Otras pref	Otras pref	2	FALSE	0	Female	26-35	4	1	1	2	2
1961	0.86	MAT01	1	Yes	Yes	Yes	Yes	No	Yes	Yes	Yes	Yes	Yes	Yes	Yes	Otras pref	Otras pref	2	TRUE	0	Female	26-35	4	2	2	1	2
1965	0.71	MAT01	1	NA	NA	NA	NA	NA	NA	NA	NA	NA	NA	NA	NA	En blanco	En blanco	0	FALSE	0	Female	26-35	5	3	2	2	2
1966	0.24	MAT01	1	No	Yes	Yes	Yes	No	No	No	Yes	Yes	No	No	No	Otras pref	Otras pref	2	FALSE	0	Female	46-55	3	2	3	2	2
1969	0.82	MAT01	1	No	No	No	No	No	No	No	No	No	No	No	No	Sin pref	Sin pref	1	TRUE	0	Male	36-45	4	3	3	1	2
1974	0.46	MAT01	1	NA	NA	NA	NA	NA	NA	NA	NA	NA	NA	NA	NA	En blanco	En blanco	0	FALSE	0	Female	26-35	3	1	1	NA	2
1978	0.98	MAT01	1	NA	NA	NA	NA	NA	NA	NA	NA	NA	NA	NA	NA	En blanco	En blanco	0	TRUE	0	NA	NA	NA	NA	NA	NA	NA
1984	0.98	MAT01	2	No	No	No	Yes	Yes	No	No	No	Yes	Yes	Yes	No	Con pref	Subtitulos y LS	8	TRUE	0	Male	26-35	2	2	2	1	none
1991	0.84	MAT01	1	Yes	Yes	Yes	Yes	Yes	Yes	Yes	Yes	Yes	Yes	Yes	Yes	Otras pref	Otras pref	2	TRUE	0	Female	26-35	3	2	2	2	none
2004	0.13	MAT01	1	NA	NA	NA	NA	NA	NA	NA	NA	NA	NA	NA	NA	En blanco	En blanco	0	FALSE	0	NA	NA	NA	NA	NA	NA	NA
2022	0.82	MAT01	3	Yes	No	No	Yes	No	Yes	Yes	Yes	No	No	No	Yes	Con pref	Ciegos	3	TRUE	0	Male	56-65	3	2	2	1	2
2023	0.97	MAT01	1	NA	NA	NA	NA	NA	NA	NA	NA	NA	NA	NA	NA	En blanco	En blanco	0	TRUE	0	Male	26-35	3	3	2	1	none
2028	0.24	MAT01	2	NA	NA	NA	NA	NA	NA	NA	NA	NA	NA	NA	NA	En blanco	En blanco	0	FALSE	0	NA	NA	NA	NA	NA	NA	NA
2033	0.06	MAT01	2	Yes	Yes	Yes	Yes	No	No	No	Yes	Yes	Yes	Yes	No	Otras pref	Otras pref	2	FALSE	0	Female	46-55	3	2	2	1	2
2036	0.94	MAT01	1	No	Yes	No	No	No	No	No	No	No	No	No	No	Con pref	Visi?n lim	5	TRUE	0	Female	36-45	3	1	4	1	2
2038	0.17	MAT01	1	NA	NA	NA	NA	NA	NA	NA	NA	NA	NA	NA	NA	En blanco	En blanco	0	FALSE	0	NA	NA	NA	NA	NA	NA	NA
2039	0.34	MAT01	1	NA	NA	NA	NA	NA	NA	NA	NA	NA	NA	NA	NA	En blanco	En blanco	0	FALSE	0	NA	NA	NA	NA	NA	NA	NA
2040	0.13	MAT01	1	NA	NA	NA	NA	NA	NA	NA	NA	NA	NA	NA	NA	En blanco	En blanco	0	FALSE	0	Male	36-45	5	3	2	2	2
2042	0.88	MAT01	3	NA	NA	NA	NA	NA	NA	NA	NA	NA	NA	NA	NA	Otras pref	Otras pref	2	TRUE	0	Female	26-35	4	3	2	2	2
2048	0.91	MAT01	1	NA	NA	NA	NA	NA	NA	NA	NA	NA	NA	NA	NA	En blanco	En blanco	0	TRUE	0	Female	46-55	3	3	2	2	2
2053	0.98	MAT01	1	NA	NA	NA	NA	NA	NA	NA	NA	NA	NA	NA	NA	En blanco	En blanco	0	TRUE	0	Male	36-45	4	2	2	2	2
2054	0.71	MAT01	3	NA	NA	NA	NA	NA	NA	NA	NA	NA	NA	NA	NA	En blanco	En blanco	0	FALSE	0	NA	NA	NA	NA	NA	NA	NA
2063	0.47	MAT01	1	NA	NA	NA	NA	NA	NA	NA	NA	NA	NA	NA	NA	En blanco	En blanco	0	FALSE	0	Male	26-35	3	3	6	1	1
2072	0.91	MAT01	1	NA	NA	NA	NA	NA	NA	NA	NA	NA	NA	NA	NA	En blanco	En blanco	0	TRUE	0	NA	NA	NA	NA	NA	NA	NA
2078	0.61	MAT01	1	NA	NA	NA	NA	NA	NA	NA	NA	NA	NA	NA	NA	En blanco	En blanco	0	FALSE	0	NA	NA	NA	NA	NA	NA	NA
2085	0	MAT01	1	NA	NA	NA	NA	NA	NA	NA	NA	NA	NA	NA	NA	En blanco	En blanco	0	FALSE	0	NA	NA	NA	NA	NA	NA	NA
2088	0.1	INT02	2	NA	NA	NA	NA	NA	NA	NA	NA	NA	NA	NA	NA	En blanco	En blanco	0	FALSE	1	NA	NA	NA	NA	NA	NA	NA
2090	0.17	INT02	2	No	Yes	Yes	No	No	No	No	No	No	No	No	No	Con pref	Visi?n lim	5	FALSE	1	Female	46-55	4	2	2	2	1
2094	0.57	INT02	2	Yes	Yes	Yes	No	No	No	No	No	Yes	Yes	Yes	No	Otras pref	Otras pref	2	FALSE	1	Female	26-35	3	2	2	2	2
2098	0.78	INT02	2	No	No	No	No	No	No	No	No	No	No	No	No	Otras pref	Otras pref	2	TRUE	1	Male	36-45	3	2	2	2	2
2099	0.91	INT02	2	Yes	No	No	Yes	No	No	No	No	Yes	Yes	Yes	No	Otras pref	Otras pref	2	TRUE	1	Male	26-35	3	2	2	1	2
2101	0.29	INT02	2	NA	NA	NA	NA	NA	NA	NA	NA	NA	NA	NA	NA	En blanco	En blanco	0	FALSE	1	Male	36-45	4	3	2	1	1
2106	0.83	INT02	2	NA	NA	NA	NA	NA	NA	NA	NA	NA	NA	NA	NA	En blanco	En blanco	0	TRUE	1	Male	36-45	4	3	3	2	1
2108	0.53	INT02	1	NA	NA	NA	NA	NA	NA	NA	NA	NA	NA	NA	NA	En blanco	En blanco	0	FALSE	1	NA	NA	NA	NA	NA	NA	NA
2112	0.87	INT02	1	No	No	No	No	No	No	No	No	No	No	No	No	Sin pref	Sin pref	1	TRUE	1	Female	18-25	3	3	3	2	1
2114	0.84	INT02	1	No	No	No	No	No	No	No	No	No	No	No	No	Sin pref	Sin pref	1	TRUE	1	NA	NA	NA	NA	NA	NA	NA
2115	0.74	INT02	3	No	No	Yes	Yes	No	Yes	Yes	No	Yes	No	No	Yes	Otras pref	Otras pref	2	FALSE	1	Female	18-25	4	2	2	1	2
2116	0.99	INT02	1	NA	NA	NA	NA	NA	NA	NA	NA	NA	NA	NA	NA	En blanco	En blanco	0	TRUE	1	NA	NA	NA	NA	NA	NA	NA
2118	0.38	INT02	1	NA	NA	NA	NA	NA	NA	NA	NA	NA	NA	NA	NA	En blanco	En blanco	0	FALSE	1	Female	26-35	3	4	4	1	none
2119	0.07	INT02	3	NA	NA	NA	NA	NA	NA	NA	NA	NA	NA	NA	NA	En blanco	En blanco	0	FALSE	1	Female	18-25	3	2	3	1	none
2121	0.85	INT02	1	Yes	NA	NA	No	No	Yes	Yes	Yes	No	No	No	Yes	Otras pref	Otras pref	2	TRUE	1	Female	26-35	3	2	2	2	none
2122	0.06	INT02	1	NA	NA	NA	NA	NA	NA	NA	NA	NA	NA	NA	NA	En blanco	En blanco	0	FALSE	1	NA	NA	NA	NA	NA	NA	NA
2124	0.55	INT02	1	No	No	No	Yes	No	No	No	No	No	Yes	Yes	No	Con pref	LS	8	FALSE	1	Female	46-55	4	3	3	1	2
2125	0.24	INT02	1	No	No	No	No	No	No	No	No	No	No	No	No	Sin pref	Sin pref	1	FALSE	1	Female	26-35	4	2	2	1	none
2128	0.85	INT02	2	NA	NA	NA	NA	NA	NA	NA	NA	NA	NA	NA	NA	En blanco	En blanco	0	TRUE	1	Female	26-35	3	3	2	1	1
2129	0.03	INT02	3	NA	NA	NA	NA	NA	NA	NA	NA	NA	NA	NA	NA	En blanco	En blanco	0	FALSE	1	NA	NA	NA	NA	NA	NA	NA
2132	0.04	INT02	2	Yes	No	Yes	Yes	No	Yes	Yes	No	No	No	No	Yes	Otras pref	Otras pref	2	FALSE	1	Male	18-25	2	1	4	2	none
2137	0.7	INT02	4	Yes	Yes	Yes	Yes	No	Yes	Yes	Yes	Yes	Yes	Yes	Yes	Otras pref	Otras pref	2	FALSE	1	Male	46-55	2	2	2	1	2
2139	0.87	INT02	1	No	No	No	No	No	No	No	No	No	Yes	Yes	No	Con pref	LS	8	TRUE	1	Female	18-25	3	1	1	NA	none
2141	0.25	INT02	1	NA	NA	NA	NA	NA	NA	NA	NA	NA	NA	NA	NA	Sin pref	Sin pref	1	FALSE	1	NA	NA	NA	NA	NA	NA	NA
2143	0.06	INT02	1	Yes	Yes	Yes	Yes	Yes	Yes	Yes	No	No	Yes	Yes	Yes	Otras pref	Otras pref	2	FALSE	1	Male	26-35	4	2	1	1	1
2145	0.06	INT02	1	NA	NA	NA	NA	NA	NA	NA	NA	NA	NA	NA	NA	En blanco	En blanco	0	FALSE	1	Female	46-55	2	2	2	1	none
2149	0.51	INT02	2	NA	NA	NA	NA	NA	NA	NA	NA	NA	NA	NA	NA	En blanco	En blanco	0	FALSE	1	NA	NA	NA	NA	NA	NA	NA
2151	0.36	INT02	1	NA	NA	NA	NA	NA	NA	NA	NA	NA	NA	NA	NA	En blanco	En blanco	0	FALSE	1	NA	NA	NA	NA	NA	NA	NA
2153	0.19	INT02	1	NA	NA	NA	NA	NA	NA	NA	NA	NA	NA	NA	NA	En blanco	En blanco	0	FALSE	1	Female	36-45	4	2	2	2	none
2156	0.43	INT02	1	NA	NA	NA	NA	NA	NA	NA	NA	NA	NA	NA	NA	En blanco	En blanco	0	FALSE	1	Female	36-45	3	2	2	2	2
2158	0.37	INT02	1	Yes	Yes	Yes	Yes	Yes	Yes	Yes	Yes	Yes	Yes	Yes	Yes	Otras pref	Otras pref	2	FALSE	1	Female	56-65	3	2	2	2	none
2161	0.77	INT02	1	NA	NA	NA	NA	NA	NA	NA	NA	NA	NA	NA	NA	En blanco	En blanco	0	TRUE	1	NA	NA	NA	NA	NA	NA	NA
2164	0.79	INT02	2	Yes	No	No	No	No	Yes	No	No	No	No	No	Yes	Otras pref	Otras pref	2	TRUE	1	Female	46-55	4	2	2	2	2
2168	0.72	INT02	2	No	No	No	No	No	No	No	No	No	No	No	No	Sin pref	Sin pref	1	FALSE	1	Male	36-45	3	3	2	1	2
2169	0.87	INT02	1	No	No	No	No	No	No	No	No	No	No	No	No	Sin pref	Sin pref	1	TRUE	1	Male	26-35	5	2	2	2	1
2170	0.01	INT02	1	NA	NA	NA	NA	NA	NA	NA	NA	NA	NA	NA	NA	En blanco	En blanco	0	FALSE	1	NA	NA	NA	NA	NA	NA	NA
2171	0.29	INT02	1	Yes	Yes	Yes	Yes	No	Yes	Yes	Yes	No	Yes	Yes	Yes	Otras pref	Otras pref	2	FALSE	1	Male	36-45	3	3	2	1	2
2172	0.9	INT02	1	No	No	No	No	No	No	No	No	No	No	No	No	Sin pref	Sin pref	1	TRUE	1	Male	26-35	5	2	2	2	none
2174	0.26	INT02	1	NA	Yes	NA	No	No	No	No	NA	No	No	No	No	Otras pref	Otras pref	2	FALSE	1	Female	56-65	4	1	1	NA	none
2176	0.51	INT02	2	Yes	Yes	Yes	Yes	Yes	Yes	Yes	Yes	Yes	Yes	Yes	Yes	Otras pref	Otras pref	2	FALSE	1	Male	26-35	4	3	3	1	2
2177	0.13	INT02	1	Yes	Yes	Yes	Yes	No	Yes	Yes	Yes	Yes	Yes	Yes	Yes	Otras pref	Otras pref	2	FALSE	1	Male	18-25	2	1	1	1	none
2180	0.66	INT02	1	NA	NA	NA	NA	NA	NA	NA	NA	NA	NA	NA	NA	En blanco	En blanco	0	FALSE	1	NA	NA	NA	NA	NA	NA	NA
2181	0.85	INT02	3	NA	NA	NA	NA	NA	NA	NA	NA	NA	NA	NA	NA	En blanco	En blanco	0	TRUE	1	Male	36-45	3	2	2	2	1
2184	0.09	INT02	1	NA	NA	NA	NA	NA	NA	NA	NA	NA	NA	NA	NA	En blanco	En blanco	0	FALSE	1	NA	NA	NA	NA	NA	NA	NA
2185	0.06	INT02	4	Yes	Yes	Yes	Yes	Yes	Yes	Yes	No	Yes	No	Yes	Yes	Otras pref	Otras pref	2	FALSE	1	Female	18-25	4	2	2	1	2
2187	0.74	INT02	1	NA	NA	NA	NA	NA	NA	NA	NA	NA	NA	NA	NA	En blanco	En blanco	0	FALSE	1	Male	36-45	3	4	6	NA	none
2191	0.07	INT02	1	No	No	No	No	No	No	No	No	No	No	No	No	Sin pref	Sin pref	1	FALSE	1	Female	36-45	3	2	2	2	none
2192	0.78	INT02	3	NA	NA	NA	NA	NA	NA	NA	NA	NA	NA	NA	NA	Otras pref	Otras pref	2	TRUE	1	Female	46-55	3	3	2	1	2
2193	0.76	INT02	2	Yes	Yes	No	No	No	No	No	No	No	No	No	No	Con pref	Visi?n lim	5	TRUE	1	Male	46-55	3	2	6	1	none
2195	0.22	INT02	2	NA	NA	NA	NA	NA	NA	NA	NA	NA	NA	NA	NA	En blanco	En blanco	0	FALSE	1	NA	NA	NA	NA	NA	NA	NA
2196	0.17	INT02	1	NA	NA	NA	NA	NA	NA	NA	NA	NA	NA	NA	NA	En blanco	En blanco	0	FALSE	1	NA	NA	NA	NA	NA	NA	NA
2198	0.35	INT02	2	Yes	Yes	Yes	Yes	No	Yes	Yes	No	Yes	Yes	Yes	Yes	Otras pref	Otras pref	2	FALSE	1	Female	26-35	3	1	4	NA	2
2199	0.61	INT02	2	No	No	No	No	No	NA	No	No	No	No	No	No	Sin pref	Sin pref	1	FALSE	1	Female	46-55	3	2	2	1	none
2201	0.09	INT02	2	NA	NA	NA	NA	NA	NA	NA	NA	NA	NA	NA	NA	En blanco	En blanco	0	FALSE	1	NA	NA	NA	NA	NA	NA	NA
2204	0.02	INT02	1	NA	NA	NA	NA	NA	NA	NA	NA	NA	NA	NA	NA	En blanco	En blanco	0	FALSE	1	NA	NA	NA	NA	NA	NA	NA
2205	0.1	INT02	2	No	Yes	No	Yes	No	No	No	No	Yes	No	No	No	Con pref	Subtitulos y vision lim	10	FALSE	1	NA	NA	NA	NA	NA	NA	NA
2210	0.12	INT02	1	No	No	Yes	No	No	No	No	No	Yes	Yes	Yes	No	Otras pref	Otras pref	2	FALSE	1	NA	NA	NA	NA	NA	NA	NA
2212	0.88	INT02	1	Yes	Yes	Yes	Yes	No	Yes	Yes	Yes	Yes	Yes	Yes	Yes	Otras pref	Otras pref	2	TRUE	1	Male	36-45	5	1	3	2	2
2214	0.1	INT02	1	Yes	Yes	Yes	Yes	Yes	Yes	Yes	Yes	Yes	Yes	Yes	Yes	Otras pref	Otras pref	2	FALSE	1	NA	NA	NA	NA	NA	NA	NA
2216	0.03	INT02	1	No	No	Yes	Yes	No	No	No	No	Yes	Yes	Yes	No	Otras pref	Otras pref	2	FALSE	1	Female	26-35	4	2	2	2	none
2219	0.14	INT02	1	NA	NA	NA	NA	NA	NA	NA	NA	NA	NA	NA	NA	En blanco	En blanco	0	FALSE	1	Male	46-55	3	2	3	2	2
2221	0.07	INT02	3	NA	NA	NA	NA	NA	NA	NA	NA	NA	NA	NA	NA	En blanco	En blanco	0	FALSE	1	NA	NA	NA	NA	NA	NA	NA
2227	0.06	INT02	2	No	No	No	Yes	Yes	Yes	Yes	No	Yes	Yes	Yes	Yes	Otras pref	Otras pref	2	FALSE	1	Female	36-45	4	2	2	1	2
2229	0.95	INT02	1	No	No	No	Yes	No	Yes	No	No	No	Yes	Yes	Yes	Otras pref	Otras pref	2	TRUE	1	Male	46-55	3	2	3	2	2
2231	0.76	INT02	3	No	No	No	Yes	NA	No	No	No	Yes	Yes	Yes	No	Con pref	Subtitulos y LS	8	TRUE	1	Female	46-55	3	2	2	1	1
2232	0.23	INT02	1	NA	NA	NA	NA	NA	NA	NA	NA	NA	NA	NA	NA	En blanco	En blanco	0	FALSE	1	Female	26-35	4	2	2	2	none
2233	0.22	INT02	2	NA	NA	NA	NA	NA	NA	NA	NA	NA	NA	NA	NA	Sin pref	Sin pref	1	FALSE	1	NA	NA	NA	NA	NA	NA	NA
2234	0.86	INT02	2	NA	NA	NA	NA	NA	NA	NA	NA	NA	NA	NA	NA	Con pref	Ciegos	3	TRUE	1	Female	26-35	4	2	2	NA	2
2235	0.58	INT02	2	No	Yes	Yes	Yes	No	Yes	Yes	Yes	Yes	Yes	Yes	Yes	Otras pref	Otras pref	2	FALSE	1	Male	46-55	1	3	2	1	2
2236	0.87	INT02	4	No	No	No	No	No	No	No	No	No	No	No	No	Otras pref	Otras pref	2	TRUE	1	Female	46-55	2	3	2	1	1
2237	0.34	INT02	1	NA	NA	NA	NA	NA	NA	NA	NA	NA	NA	NA	NA	En blanco	En blanco	0	FALSE	1	Female	26-35	2	3	3	1	none
2241	0.12	INT02	2	Yes	Yes	Yes	Yes	No	Yes	Yes	Yes	Yes	Yes	Yes	Yes	Otras pref	Otras pref	2	FALSE	1	Female	36-45	3	2	2	2	2
2242	0.03	INT02	2	No	Yes	No	Yes	No	Yes	Yes	Yes	Yes	Yes	Yes	Yes	Otras pref	Otras pref	2	FALSE	1	Female	26-35	2	2	2	1	2
2244	0.2	INT02	2	NA	NA	NA	NA	NA	NA	NA	NA	NA	NA	NA	NA	En blanco	En blanco	0	FALSE	1	NA	NA	NA	NA	NA	NA	NA
2249	0.79	INT02	3	No	No	No	No	No	No	No	No	Yes	No	No	No	Con pref	Subtitulos	6	TRUE	1	Male	46-55	3	2	2	2	2
2250	0.03	INT02	1	No	Yes	Yes	Yes	Yes	Yes	Yes	Yes	No	Yes	Yes	Yes	Otras pref	Otras pref	2	FALSE	1	Male	36-45	4	3	2	2	none
2251	0.22	INT02	1	No	No	No	No	No	Yes	Yes	Yes	Yes	No	No	Yes	Otras pref	Otras pref	2	FALSE	1	Female	26-35	3	2	2	1	none
2252	0.06	INT02	2	NA	NA	NA	NA	NA	NA	NA	NA	NA	NA	NA	NA	Otras pref	Otras pref	2	FALSE	1	Female	36-45	4	3	3	2	2
2254	0.03	INT02	2	No	No	No	No	No	No	No	No	No	No	No	No	Sin pref	Sin pref	1	FALSE	1	Male	36-45	3	2	2	2	2
2260	0.03	INT02	3	No	No	No	No	No	No	No	Yes	Yes	Yes	Yes	No	Otras pref	Otras pref	2	FALSE	1	Male	36-45	3	4	5	3	2
2263	0.77	INT02	3	NA	NA	NA	NA	NA	NA	NA	NA	NA	NA	NA	NA	Con pref	Ciegos	3	TRUE	1	Male	36-45	3	2	2	1	1
2264	0.73	INT02	2	Yes	Yes	Yes	Yes	No	No	Yes	Yes	Yes	Yes	Yes	Yes	Otras pref	Otras pref	2	FALSE	1	Male	36-45	3	2	2	2	none
2265	0.03	INT02	1	NA	NA	NA	NA	NA	NA	NA	NA	NA	NA	NA	NA	En blanco	En blanco	0	FALSE	1	Male	18-25	4	3	3	1	none
2270	0.18	INT02	2	No	No	No	No	No	No	NA	No	No	No	No	No	Sin pref	Sin pref	1	FALSE	1	Male	46-55	3	2	2	2	2
2271	0.8	INT02	3	Yes	Yes	Yes	Yes	Yes	No	No	Yes	Yes	Yes	Yes	No	Otras pref	Otras pref	2	TRUE	1	Male	36-45	4	2	3	1	2
2272	0.11	INT02	1	No	No	No	Yes	No	No	No	No	Yes	Yes	Yes	No	Con pref	Subtitulos y LS	8	FALSE	1	Male	46-55	2	3	2	2	none
2275	0.06	INT02	1	No	Yes	No	Yes	No	No	No	No	No	No	No	No	Con pref	Visi?n lim	5	FALSE	1	Male	56-65	4	2	3	1	1
2277	0.12	INT02	2	NA	NA	NA	NA	NA	NA	NA	NA	NA	NA	NA	NA	En blanco	En blanco	0	FALSE	1	NA	NA	NA	NA	NA	NA	NA
2279	0.13	INT02	1	No	Yes	Yes	No	No	Yes	No	No	No	No	No	Yes	Otras pref	Otras pref	2	FALSE	1	Male	18-25	2	1	1	1	none
2281	0.88	INT02	1	NA	NA	NA	NA	NA	NA	NA	NA	NA	NA	NA	NA	En blanco	En blanco	0	TRUE	1	NA	NA	NA	NA	NA	NA	NA
2282	0.53	INT02	3	NA	NA	NA	NA	NA	NA	NA	NA	NA	NA	NA	NA	En blanco	En blanco	0	FALSE	1	NA	NA	NA	NA	NA	NA	NA
2283	0.5	INT02	2	No	No	No	No	No	No	No	No	No	No	No	No	Sin pref	Sin pref	1	FALSE	1	Male	36-45	5	3	3	1	2
2284	0.28	INT02	1	Yes	Yes	Yes	Yes	Yes	Yes	Yes	Yes	Yes	Yes	Yes	Yes	Otras pref	Otras pref	2	FALSE	1	Male	46-55	3	3	4	1	2
2287	0.05	INT02	4	NA	NA	NA	NA	NA	NA	NA	NA	NA	NA	NA	NA	En blanco	En blanco	0	FALSE	1	NA	NA	NA	NA	NA	NA	NA
2290	0.75	INT02	2	NA	NA	NA	NA	NA	NA	NA	NA	NA	NA	NA	NA	Con pref	Subtitulos y LS	8	TRUE	1	Male	46-55	2	4	6	NA	2
2291	0.35	INT02	1	No	Yes	Yes	No	Yes	No	No	No	No	No	Yes	No	Con pref	LS y vision lim	10	FALSE	1	Female	18-25	4	2	2	1	2
2295	0.99	INT02	1	Yes	No	No	Yes	No	Yes	Yes	Yes	Yes	Yes	Yes	Yes	Otras pref	Otras pref	2	TRUE	1	Female	36-45	3	2	2	1	1
2298	0.84	INT02	4	No	No	No	No	No	No	No	No	No	No	No	No	Otras pref	Otras pref	2	TRUE	1	Male	36-45	3	3	2	1	1
2303	0.61	INT02	3	No	Yes	Yes	No	No	Yes	Yes	No	Yes	Yes	Yes	Yes	Otras pref	Otras pref	2	FALSE	1	Female	36-45	3	1	4	1	2
2304	0.86	INT02	2	NA	NA	NA	NA	NA	NA	NA	NA	NA	NA	NA	NA	En blanco	En blanco	0	TRUE	1	Female	26-35	4	2	2	2	none
2307	0.88	INT02	2	No	No	No	No	No	No	No	No	Yes	No	No	No	Con pref	Subtitulos	6	TRUE	1	Female	26-35	3	2	2	1	none
2318	0.82	INT02	3	Yes	Yes	Yes	Yes	Yes	Yes	Yes	Yes	Yes	Yes	Yes	Yes	Otras pref	Otras pref	2	TRUE	1	Female	26-35	2	3	2	1	none
2322	0.11	INT02	3	NA	NA	NA	NA	NA	NA	NA	NA	NA	NA	NA	NA	En blanco	En blanco	0	FALSE	1	Female	26-35	4	2	2	1	2
2323	0.54	INT02	3	NA	NA	NA	NA	NA	NA	NA	NA	NA	NA	NA	NA	En blanco	En blanco	0	FALSE	1	Female	56-65	3	2	2	1	2
2328	0.33	INT02	3	NA	NA	NA	NA	NA	NA	NA	NA	NA	NA	NA	NA	En blanco	En blanco	0	FALSE	1	NA	NA	NA	NA	NA	NA	NA
2329	0.05	INT02	1	Yes	Yes	Yes	Yes	Yes	Yes	Yes	Yes	Yes	Yes	Yes	Yes	Otras pref	Otras pref	2	FALSE	1	Female	46-55	3	2	2	2	2
2331	0.21	INT02	1	NA	NA	NA	NA	NA	NA	NA	NA	NA	NA	NA	NA	En blanco	En blanco	0	FALSE	1	NA	NA	NA	NA	NA	NA	NA
2334	0.7	INT02	1	No	No	Yes	Yes	No	Yes	Yes	No	No	Yes	Yes	Yes	Otras pref	Otras pref	2	FALSE	1	Female	36-45	3	3	2	2	none
2336	0.03	INT02	1	NA	NA	NA	NA	NA	NA	NA	NA	NA	NA	NA	NA	En blanco	En blanco	0	FALSE	1	NA	NA	NA	NA	NA	NA	NA
2342	0.06	INT02	2	NA	NA	NA	NA	NA	NA	NA	NA	NA	NA	NA	NA	En blanco	En blanco	0	FALSE	1	NA	NA	NA	NA	NA	NA	NA
2344	0.09	INT02	2	Yes	Yes	Yes	Yes	Yes	Yes	Yes	NA	Yes	Yes	Yes	Yes	Otras pref	Otras pref	2	FALSE	1	Female	26-35	3	2	2	1	2
2345	0.86	INT02	1	No	No	No	Yes	No	No	No	No	No	No	No	No	Sin pref	Sin pref	1	TRUE	1	Female	36-45	3	4	4	NA	none
2351	0.33	INT02	2	NA	NA	NA	NA	NA	NA	NA	NA	NA	NA	NA	NA	En blanco	En blanco	0	FALSE	1	NA	NA	NA	NA	NA	NA	NA
2355	0.03	INT02	3	Yes	Yes	No	Yes	No	No	No	No	Yes	Yes	Yes	No	Otras pref	Otras pref	2	FALSE	1	Female	46-55	3	1	4	1	2
2356	0.09	INT02	1	Yes	Yes	Yes	Yes	No	Yes	Yes	No	Yes	Yes	Yes	Yes	Otras pref	Otras pref	2	FALSE	1	Female	46-55	3	2	2	2	2
2359	0.04	INT02	2	NA	NA	NA	NA	NA	NA	NA	NA	NA	NA	NA	NA	En blanco	En blanco	0	FALSE	1	NA	NA	NA	NA	NA	NA	NA
2361	0.11	INT02	1	NA	NA	NA	NA	NA	NA	NA	NA	NA	NA	NA	NA	En blanco	En blanco	0	FALSE	1	Female	36-45	3	2	3	1	1
2366	0.42	INT02	3	NA	NA	NA	NA	NA	NA	NA	NA	NA	NA	NA	NA	En blanco	En blanco	0	FALSE	1	NA	NA	NA	NA	NA	NA	NA
2367	0.51	INT02	3	No	No	No	No	No	No	Yes	No	No	No	No	Yes	Otras pref	Otras pref	2	FALSE	1	Female	18-25	3	1	1	2	1
2368	0.53	INT02	2	No	Yes	Yes	Yes	No	No	NA	Yes	Yes	Yes	Yes	No	Otras pref	Otras pref	2	FALSE	1	Female	26-35	3	3	3	1	2
2371	0.05	INT02	1	No	Yes	Yes	No	No	Yes	Yes	No	Yes	No	No	Yes	Otras pref	Otras pref	2	FALSE	1	NA	36-45	NA	2	2	1	2
2372	0.05	INT02	1	Yes	Yes	Yes	Yes	Yes	Yes	Yes	Yes	Yes	Yes	Yes	Yes	Otras pref	Otras pref	2	FALSE	1	Female	46-55	2	2	3	1	2
2373	0.74	INT02	1	No	No	No	No	No	No	No	No	No	No	No	No	Sin pref	Sin pref	1	FALSE	1	Female	26-35	4	1	1	2	2
2374	0.78	INT02	2	No	No	No	No	No	No	No	No	No	No	No	No	Sin pref	Sin pref	1	TRUE	1	Female	36-45	2	3	3	1	2
2377	0.03	INT02	2	NA	NA	NA	NA	NA	NA	NA	NA	NA	NA	NA	NA	En blanco	En blanco	0	FALSE	1	Female	26-35	3	2	2	2	2
2378	0.03	INT02	1	NA	NA	NA	NA	NA	NA	NA	NA	NA	NA	NA	NA	En blanco	En blanco	0	FALSE	1	Female	26-35	3	2	2	1	none
2382	0.06	INT02	1	No	Yes	Yes	No	No	No	Yes	No	No	No	No	Yes	Otras pref	Otras pref	2	FALSE	1	Female	36-45	3	2	6	2	none
2383	0.33	INT02	2	NA	NA	NA	NA	NA	NA	NA	NA	NA	NA	NA	NA	En blanco	En blanco	0	FALSE	1	Female	36-45	3	4	4	NA	2
2385	0.13	INT02	1	No	No	No	No	No	No	No	No	No	No	No	No	Sin pref	Sin pref	1	FALSE	1	Female	18-25	2	1	1	2	none
2386	0.22	INT02	2	NA	NA	NA	NA	NA	NA	NA	NA	NA	NA	NA	NA	En blanco	En blanco	0	FALSE	1	NA	NA	NA	NA	NA	NA	NA
2387	0.16	INT02	1	Yes	Yes	No	Yes	Yes	Yes	Yes	Yes	Yes	Yes	Yes	Yes	Otras pref	Otras pref	2	FALSE	1	Female	36-45	5	2	2	2	none
2391	0.8	INT02	2	NA	NA	NA	NA	NA	NA	NA	NA	NA	NA	NA	NA	En blanco	En blanco	0	TRUE	1	Female	56-65	3	2	2	2	2
2392	0.96	INT02	3	NA	NA	NA	NA	NA	NA	NA	NA	NA	NA	NA	NA	En blanco	En blanco	0	TRUE	1	NA	NA	NA	NA	NA	NA	NA
2394	0.03	INT02	2	NA	NA	NA	NA	NA	NA	NA	NA	NA	NA	NA	NA	En blanco	En blanco	0	FALSE	1	Female	18-25	4	2	2	2	none
2395	0.87	INT02	2	NA	NA	NA	NA	NA	NA	NA	NA	NA	NA	NA	NA	En blanco	En blanco	0	TRUE	1	Female	26-35	3	2	2	NA	none
2397	0.51	INT02	2	No	No	No	No	No	No	No	No	No	No	No	No	Sin pref	Sin pref	1	FALSE	1	Male	18-25	4	3	2	NA	none
2401	0.4	INT02	1	Yes	Yes	No	Yes	No	Yes	Yes	No	Yes	Yes	Yes	Yes	Otras pref	Otras pref	2	FALSE	1	Female	36-45	4	2	2	2	none
2402	0.03	INT02	1	Yes	NA	NA	NA	NA	NA	NA	NA	NA	NA	NA	NA	Otras pref	Otras pref	2	FALSE	1	Male	46-55	5	2	2	2	2
2406	0.19	INT02	2	NA	NA	NA	NA	NA	NA	NA	NA	NA	NA	NA	NA	En blanco	En blanco	0	FALSE	1	Female	18-25	3	3	1	1	none
2410	0.78	INT02	2	Yes	Yes	Yes	Yes	No	Yes	Yes	Yes	Yes	Yes	Yes	Yes	Otras pref	Otras pref	2	TRUE	1	Male	46-55	3	2	2	1	2
2416	0.03	INT02	1	No	Yes	Yes	No	No	No	No	No	Yes	Yes	Yes	No	Otras pref	Otras pref	2	FALSE	1	NA	NA	NA	NA	NA	NA	NA
2418	0.99	INT02	1	No	No	No	No	No	No	No	No	Yes	No	No	No	Con pref	Subtitulos	6	TRUE	1	Male	36-45	4	3	2	1	none
2419	0.71	INT02	1	Yes	Yes	No	Yes	Yes	Yes	Yes	Yes	Yes	Yes	Yes	Yes	Otras pref	Otras pref	2	FALSE	1	Male	56-65	3	1	5	NA	2
2421	0.03	INT02	1	NA	NA	NA	NA	NA	NA	NA	NA	NA	NA	NA	NA	En blanco	En blanco	0	FALSE	1	NA	NA	NA	NA	NA	NA	NA
2422	0.8	INT02	1	NA	NA	NA	NA	NA	NA	NA	NA	NA	NA	NA	NA	En blanco	En blanco	0	TRUE	1	NA	NA	NA	NA	NA	NA	NA
2423	0.22	INT02	2	NA	NA	NA	NA	NA	NA	NA	NA	NA	NA	NA	NA	En blanco	En blanco	0	FALSE	1	Female	36-45	4	2	6	NA	2
2424	0.07	INT02	2	Yes	Yes	No	Yes	Yes	Yes	Yes	Yes	Yes	Yes	Yes	Yes	Otras pref	Otras pref	2	FALSE	1	Male	36-45	3	2	2	2	2
2425	0.72	INT02	2	NA	NA	NA	NA	NA	NA	NA	NA	NA	NA	NA	NA	En blanco	En blanco	0	FALSE	1	NA	NA	NA	NA	NA	NA	NA
2428	0.16	INT02	1	NA	NA	NA	NA	NA	NA	NA	NA	NA	NA	NA	NA	En blanco	En blanco	0	FALSE	1	NA	NA	NA	NA	NA	NA	NA
2429	0.79	INT02	3	Yes	No	No	Yes	Yes	No	Yes	Yes	Yes	Yes	Yes	Yes	Otras pref	Otras pref	2	TRUE	1	Female	36-45	2	3	3	2	2
2430	0.57	INT02	1	Yes	Yes	No	Yes	No	NA	No	No	No	No	No	No	Otras pref	Otras pref	2	FALSE	1	Male	36-45	3	3	2	2	none
2432	0.3	INT02	2	Yes	No	No	Yes	No	Yes	No	Yes	Yes	Yes	Yes	Yes	Otras pref	Otras pref	2	FALSE	1	Female	36-45	2	3	2	2	2
2434	0.31	INT02	1	NA	NA	NA	NA	NA	NA	NA	NA	NA	NA	NA	NA	En blanco	En blanco	0	FALSE	1	NA	NA	NA	NA	NA	NA	NA
2438	0.02	INT02	1	NA	NA	NA	NA	NA	NA	NA	NA	NA	NA	NA	NA	En blanco	En blanco	0	FALSE	1	NA	NA	NA	NA	NA	NA	NA
2441	0.12	INT02	1	NA	NA	NA	NA	NA	NA	NA	NA	NA	NA	NA	NA	En blanco	En blanco	0	FALSE	1	Female	56-65	3	2	2	2	none
2442	0.03	INT02	1	No	No	No	No	No	No	No	No	No	No	No	No	Sin pref	Sin pref	1	FALSE	1	Female	46-55	3	2	2	2	2
2444	0.99	INT02	1	NA	NA	NA	NA	NA	NA	NA	NA	NA	NA	NA	NA	En blanco	En blanco	0	TRUE	1	NA	NA	NA	NA	NA	NA	NA
2446	0.22	INT02	2	Yes	No	No	Yes	No	Yes	Yes	Yes	No	No	No	Yes	Con pref	Ciegos	3	FALSE	1	Male	26-35	3	2	2	2	none
2451	0.73	INT02	2	Yes	Yes	Yes	No	No	No	No	No	No	No	No	No	Con pref	Visi?n lim	5	FALSE	1	Male	46-55	3	2	2	1	2
2455	0.62	INT02	3	NA	NA	NA	NA	NA	NA	NA	NA	NA	NA	NA	NA	En blanco	En blanco	0	FALSE	1	Male	46-55	3	2	2	2	2
2456	0.03	INT02	2	NA	NA	NA	NA	NA	NA	NA	NA	NA	NA	NA	NA	En blanco	En blanco	0	FALSE	1	NA	NA	NA	NA	NA	NA	NA
2459	0.78	INT02	2	No	No	No	No	No	No	No	No	Yes	Yes	Yes	No	Con pref	Subtitulos y LS	8	TRUE	1	Female	26-35	5	3	3	1	2
2468	0.05	INT02	2	NA	NA	NA	NA	NA	NA	NA	NA	NA	NA	NA	NA	Sin pref	Sin pref	1	FALSE	1	Male	56-65	3	2	2	1	none
2473	0.74	INT02	1	NA	NA	NA	NA	NA	NA	NA	NA	NA	NA	NA	NA	En blanco	En blanco	0	FALSE	1	NA	NA	NA	NA	NA	NA	NA
2479	0.59	INT02	1	No	No	Yes	Yes	No	No	No	No	No	Yes	Yes	No	Otras pref	Otras pref	2	FALSE	1	Female	36-45	3	2	2	1	2
2482	0.07	INT02	1	NA	NA	NA	NA	NA	NA	NA	NA	NA	NA	NA	NA	En blanco	En blanco	0	FALSE	1	NA	NA	NA	NA	NA	NA	NA
2484	0.77	INT02	1	No	No	No	No	No	No	No	No	No	No	No	No	Sin pref	Sin pref	1	TRUE	1	Female	26-35	5	3	2	2	2
2487	0.75	INT02	3	Yes	Yes	Yes	Yes	Yes	Yes	Yes	Yes	Yes	Yes	Yes	Yes	Otras pref	Otras pref	2	TRUE	1	Female	26-35	4	3	2	2	2
2490	0.06	INT02	3	NA	NA	NA	NA	NA	NA	NA	NA	NA	NA	NA	NA	En blanco	En blanco	0	FALSE	1	NA	NA	NA	NA	NA	NA	NA
2492	0.65	INT02	3	NA	NA	NA	NA	NA	NA	NA	NA	NA	NA	NA	NA	Otras pref	Otras pref	2	FALSE	1	Female	46-55	5	3	1	2	2
2499	0.21	MOV01	1	NA	NA	NA	NA	NA	NA	NA	NA	NA	NA	NA	NA	En blanco	En blanco	0	FALSE	0	NA	NA	NA	NA	NA	NA	NA
2502	0.89	MOV01	1	NA	NA	NA	NA	NA	NA	NA	NA	NA	NA	NA	NA	En blanco	En blanco	0	TRUE	0	Male	56-65	2	4	6	1	none
2503	0.95	MOV01	3	NA	NA	NA	NA	NA	NA	NA	NA	NA	NA	NA	NA	En blanco	En blanco	0	TRUE	0	Male	26-35	3	2	2	1	none
2505	0.59	MOV01	2	NA	NA	NA	NA	NA	NA	NA	NA	NA	NA	NA	NA	Sin pref	Sin pref	1	FALSE	0	Male	36-45	3	2	2	1	2
2511	0.14	MOV01	2	NA	NA	NA	NA	NA	NA	NA	NA	NA	NA	NA	NA	En blanco	En blanco	0	FALSE	0	Female	36-45	3	2	2	2	none
2515	0.16	MOV01	2	NA	NA	NA	NA	NA	NA	NA	NA	NA	NA	NA	NA	Con pref	Visi?n lim	5	FALSE	0	Female	46-55	2	4	6	1	1
2516	0.94	MOV01	1	NA	NA	NA	NA	NA	NA	NA	NA	NA	NA	NA	NA	En blanco	En blanco	0	TRUE	0	Female	36-45	3	2	4	1	2
2517	0.29	MOV01	1	NA	NA	NA	NA	NA	NA	NA	NA	NA	NA	NA	NA	En blanco	En blanco	0	FALSE	0	NA	NA	NA	NA	NA	NA	NA
2519	0.1	MOV01	1	No	No	No	Yes	No	Yes	Yes	No	Yes	No	No	Yes	Otras pref	Otras pref	2	FALSE	0	Female	18-25	3	3	2	3	1
2520	0.84	MOV01	4	Yes	Yes	Yes	No	No	Yes	Yes	Yes	Yes	Yes	Yes	Yes	Otras pref	Otras pref	2	TRUE	0	Male	46-55	2	2	2	1	2
2523	0.28	MOV01	1	NA	NA	NA	NA	NA	NA	NA	NA	NA	NA	NA	NA	En blanco	En blanco	0	FALSE	0	Female	26-35	3	2	2	1	none
2525	0.86	MOV01	1	NA	NA	NA	NA	NA	NA	NA	NA	NA	NA	NA	NA	En blanco	En blanco	0	TRUE	0	NA	NA	NA	NA	NA	NA	NA
2529	0.08	MOV01	2	NA	NA	NA	NA	NA	NA	NA	NA	NA	NA	NA	NA	En blanco	En blanco	0	FALSE	0	NA	NA	NA	NA	NA	NA	NA
2530	0.97	MOV01	2	NA	NA	NA	NA	NA	NA	NA	NA	NA	NA	NA	NA	Sin pref	Sin pref	1	TRUE	0	Female	46-55	3	2	2	2	2
2535	0.84	MOV01	3	NA	NA	NA	NA	NA	NA	NA	NA	NA	NA	NA	NA	En blanco	En blanco	0	TRUE	0	Male	36-45	2	1	6	NA	1
2542	0.87	MOV01	2	NA	NA	NA	NA	NA	NA	NA	NA	NA	NA	NA	NA	En blanco	En blanco	0	TRUE	0	NA	NA	NA	NA	NA	NA	NA
2543	0.89	MOV01	1	Yes	Yes	Yes	Yes	No	Yes	NA	Yes	Yes	Yes	Yes	Yes	Otras pref	Otras pref	2	TRUE	0	Male	56-65	3	2	5	2	none
2547	0.1	MOV01	4	NA	NA	NA	NA	NA	NA	NA	NA	NA	NA	NA	NA	Otras pref	Otras pref	2	FALSE	0	Female	18-25	4	2	2	1	2
2550	0.1	MOV01	3	Yes	No	Yes	No	No	No	No	No	Yes	Yes	Yes	No	Otras pref	Otras pref	2	FALSE	0	Female	46-55	3	3	2	1	2
2551	0.86	MOV01	1	No	No	No	No	No	Yes	Yes	Yes	No	No	No	Yes	Con pref	Ciegos	3	TRUE	0	Male	46-55	3	2	2	3	none
2552	0.93	MOV01	2	Yes	Yes	No	No	No	No	No	No	No	No	No	No	Con pref	Visi?n lim	5	TRUE	0	Male	46-55	3	2	6	1	none
2555	0.18	MOV01	1	NA	NA	NA	NA	NA	NA	NA	NA	NA	NA	NA	NA	En blanco	En blanco	0	FALSE	0	NA	NA	NA	NA	NA	NA	NA
2556	0.89	MOV01	1	Yes	Yes	Yes	Yes	NA	Yes	Yes	Yes	Yes	Yes	Yes	Yes	Otras pref	Otras pref	2	TRUE	0	Female	36-45	3	2	6	3	2
2559	0.77	MOV01	1	NA	NA	NA	NA	NA	NA	NA	NA	NA	NA	NA	NA	En blanco	En blanco	0	TRUE	0	NA	NA	NA	NA	NA	NA	NA
2570	0.91	MOV01	2	No	No	No	Yes	No	No	No	No	Yes	No	No	No	Con pref	Subtitulos	6	TRUE	0	Male	46-55	3	2	2	1	2
2573	0.2	MOV01	1	NA	NA	NA	NA	NA	NA	NA	NA	NA	NA	NA	NA	En blanco	En blanco	0	FALSE	0	NA	NA	NA	NA	NA	NA	NA
2584	0.97	MOV01	3	No	No	No	Yes	No	No	No	No	Yes	Yes	Yes	No	Con pref	Subtitulos y LS	8	TRUE	0	Female	46-55	3	2	2	1	1
2585	0.94	MOV01	2	Yes	No	No	No	No	No	No	No	No	No	No	No	Otras pref	Otras pref	2	TRUE	0	Male	46-55	2	2	2	1	2
2587	0.99	MOV01	4	NA	NA	NA	NA	NA	NA	NA	NA	NA	NA	NA	NA	Otras pref	Otras pref	2	TRUE	0	Female	46-55	3	3	2	1	2
2590	0.91	MOV01	2	No	Yes	Yes	No	No	Yes	No	No	No	No	No	Yes	Otras pref	Otras pref	2	TRUE	0	Female	36-45	4	3	3	1	1
2591	0.84	MOV01	3	No	No	No	No	No	No	No	No	Yes	No	No	No	Con pref	Subtitulos	6	TRUE	0	Male	46-55	3	2	2	2	1
2593	0.91	MOV01	2	No	Yes	No	No	No	No	No	No	Yes	No	No	No	Con pref	Subtitulos y vision lim	10	TRUE	0	Male	46-55	3	3	2	1	2
2595	0.89	MOV01	3	NA	NA	NA	NA	NA	NA	NA	NA	NA	NA	NA	NA	Otras pref	Otras pref	2	TRUE	0	Male	36-45	3	4	5	3	2
2597	0.91	MOV01	3	NA	NA	NA	NA	NA	NA	NA	NA	NA	NA	NA	NA	Con pref	Ciegos	3	TRUE	0	Male	36-45	3	2	2	1	2
2599	0.08	MOV01	1	NA	NA	NA	NA	NA	NA	NA	NA	NA	NA	NA	NA	En blanco	En blanco	0	FALSE	0	NA	NA	NA	NA	NA	NA	NA
2600	0.7	MOV01	1	NA	NA	NA	NA	NA	NA	NA	NA	NA	NA	NA	NA	En blanco	En blanco	0	FALSE	0	NA	NA	NA	NA	NA	NA	NA
2602	0.8	MOV01	1	NA	NA	NA	NA	NA	NA	NA	NA	NA	NA	NA	NA	En blanco	En blanco	0	TRUE	0	NA	NA	NA	NA	NA	NA	NA
2603	0.28	MOV01	1	NA	NA	NA	NA	NA	NA	NA	NA	NA	NA	NA	NA	En blanco	En blanco	0	FALSE	0	NA	NA	NA	NA	NA	NA	NA
2604	0.82	MOV01	1	Yes	No	No	Yes	Yes	Yes	Yes	Yes	No	No	Yes	Yes	Otras pref	Otras pref	2	TRUE	0	NA	NA	NA	NA	NA	NA	NA
2605	0.93	MOV01	3	NA	NA	NA	NA	NA	NA	NA	NA	NA	NA	NA	NA	Otras pref	Otras pref	2	TRUE	0	Male	36-45	4	2	3	1	2
2606	0.9	MOV01	3	NA	NA	NA	NA	NA	NA	NA	NA	NA	NA	NA	NA	En blanco	En blanco	0	TRUE	0	NA	NA	NA	NA	NA	NA	NA
2614	0.93	MOV01	1	Yes	No	No	No	No	Yes	Yes	Yes	No	No	No	Yes	Con pref	Ciegos	3	TRUE	0	Male	26-35	3	2	2	2	none
2618	0.91	MOV01	2	No	No	No	No	No	No	No	No	Yes	Yes	Yes	No	Con pref	Subtitulos y LS	8	TRUE	0	Male	46-55	2	4	6	NA	2
2620	0.27	MOV01	1	NA	NA	NA	NA	NA	NA	NA	NA	NA	NA	NA	NA	En blanco	En blanco	0	FALSE	0	NA	NA	NA	NA	NA	NA	NA
2621	1	MOV01	4	NA	NA	NA	NA	NA	NA	NA	NA	NA	NA	NA	NA	Otras pref	Otras pref	2	TRUE	0	Male	36-45	3	3	2	1	2
2628	0.87	MOV01	3	No	Yes	Yes	No	No	No	No	No	No	No	No	No	Con pref	Visi?n lim	5	TRUE	0	Female	36-45	3	2	2	1	1
2631	0.94	MOV01	3	NA	NA	NA	NA	NA	NA	NA	NA	NA	NA	NA	NA	En blanco	En blanco	0	TRUE	0	Female	56-65	3	2	2	1	2
2634	0.17	MOV01	3	NA	NA	NA	NA	NA	NA	NA	NA	NA	NA	NA	NA	En blanco	En blanco	0	FALSE	0	NA	NA	NA	NA	NA	NA	NA
2636	0.95	MOV01	1	No	Yes	Yes	Yes	No	Yes	Yes	No	Yes	Yes	Yes	Yes	Otras pref	Otras pref	2	TRUE	0	Female	36-45	3	2	2	2	2
2641	0.34	MOV01	1	NA	NA	NA	NA	NA	NA	NA	NA	NA	NA	NA	NA	En blanco	En blanco	0	FALSE	0	NA	NA	NA	NA	NA	NA	NA
2642	0.94	MOV01	1	No	No	No	Yes	Yes	Yes	Yes	No	No	Yes	Yes	Yes	Otras pref	Otras pref	2	TRUE	0	Female	18-25	3	1	1	3	none
2643	0.78	MOV01	1	NA	NA	NA	NA	NA	NA	NA	NA	NA	NA	NA	NA	En blanco	En blanco	0	TRUE	0	NA	NA	NA	NA	NA	NA	NA
2653	0.98	MOV01	1	No	No	No	No	No	No	No	No	No	No	No	No	Sin pref	Sin pref	1	TRUE	0	Female	46-55	3	3	2	1	none
2654	0.1	MOV01	1	NA	NA	NA	NA	NA	NA	NA	NA	NA	NA	NA	NA	En blanco	En blanco	0	FALSE	0	NA	NA	NA	NA	NA	NA	NA
2656	0.96	MOV01	2	Yes	Yes	Yes	Yes	No	No	No	No	Yes	Yes	Yes	No	Otras pref	Otras pref	2	TRUE	0	Female	26-35	4	3	3	1	2
2659	0.1	MOV01	1	No	Yes	Yes	Yes	No	Yes	Yes	No	Yes	Yes	Yes	Yes	Otras pref	Otras pref	2	FALSE	0	NA	NA	NA	NA	NA	NA	NA
2660	0.87	MOV01	1	NA	NA	NA	NA	NA	NA	NA	NA	NA	NA	NA	NA	En blanco	En blanco	0	TRUE	0	NA	NA	NA	NA	NA	NA	NA
2665	0.32	MOV01	3	Yes	Yes	Yes	Yes	Yes	Yes	Yes	Yes	Yes	Yes	Yes	Yes	Otras pref	Otras pref	2	FALSE	0	Female	46-55	2	2	2	1	2
2666	0.62	MOV01	3	NA	NA	NA	NA	NA	NA	NA	NA	NA	NA	NA	NA	Otras pref	Otras pref	2	FALSE	0	Female	18-25	3	1	1	2	1
2667	0.88	MOV01	2	NA	NA	NA	NA	NA	NA	NA	NA	NA	NA	NA	NA	Otras pref	Otras pref	2	TRUE	0	Female	36-45	4	3	2	1	none
2669	0.92	MOV01	1	NA	NA	NA	NA	NA	NA	NA	NA	NA	NA	NA	NA	En blanco	En blanco	0	TRUE	0	Female	46-55	1	4	6	NA	NA
2671	0.54	MOV01	3	NA	NA	NA	NA	NA	NA	NA	NA	NA	NA	NA	NA	En blanco	En blanco	0	FALSE	0	NA	NA	NA	NA	NA	NA	NA
2672	0.2	MOV01	1	NA	NA	NA	NA	NA	NA	NA	NA	NA	NA	NA	NA	En blanco	En blanco	0	FALSE	0	NA	NA	NA	NA	NA	NA	NA
2673	0.88	MOV01	1	Yes	Yes	Yes	Yes	Yes	Yes	Yes	No	Yes	No	Yes	Yes	Otras pref	Otras pref	2	TRUE	0	Male	36-45	4	2	2	1	1
2679	0.96	MOV01	3	Yes	Yes	Yes	No	No	No	No	Yes	No	No	No	No	Con pref	Visi?n muy lim	5	TRUE	0	Male	56-65	3	4	5	1	2
2682	0.99	MOV01	3	NA	NA	NA	NA	NA	NA	NA	NA	NA	NA	NA	NA	En blanco	En blanco	0	TRUE	0	NA	NA	NA	NA	NA	NA	NA
2684	0.98	MOV01	3	NA	NA	NA	NA	NA	NA	NA	NA	NA	NA	NA	NA	En blanco	En blanco	0	TRUE	0	NA	NA	NA	NA	NA	NA	NA
2689	0.77	MOV01	1	Yes	Yes	No	Yes	Yes	Yes	Yes	No	Yes	Yes	Yes	Yes	Otras pref	Otras pref	2	TRUE	0	Female	26-35	2	1	1	2	2
2692	0.63	MOV01	1	NA	NA	NA	NA	NA	NA	NA	NA	NA	NA	NA	NA	En blanco	En blanco	0	FALSE	0	Female	56-65	3	2	2	2	2
2694	0.97	MOV01	2	No	No	No	Yes	No	Yes	Yes	No	Yes	Yes	Yes	Yes	Otras pref	Otras pref	2	TRUE	0	Male	46-55	3	2	2	1	2
2696	0.87	MOV01	1	Yes	Yes	Yes	Yes	No	Yes	No	Yes	Yes	Yes	Yes	Yes	Otras pref	Otras pref	2	TRUE	0	Female	46-55	3	1	4	NA	1
2698	0.28	MOV01	1	Yes	Yes	No	Yes	No	Yes	Yes	Yes	No	No	No	Yes	Otras pref	Otras pref	2	FALSE	0	Male	65	3	4	5	2	none
2699	0.33	MOV01	1	No	No	No	No	No	No	Yes	Yes	Yes	Yes	Yes	Yes	Otras pref	Otras pref	2	FALSE	0	Female	46-55	4	3	2	1	2
2700	0.25	MOV01	1	Yes	Yes	Yes	Yes	Yes	Yes	Yes	Yes	Yes	Yes	Yes	Yes	Otras pref	Otras pref	2	FALSE	0	Male	65	3	1	5	1	2
2702	0.86	MOV01	2	No	No	No	No	No	No	No	No	No	No	No	No	Sin pref	Sin pref	1	TRUE	0	Male	26-35	2	4	1	3	2
2704	0.35	MOV01	3	NA	NA	NA	NA	NA	NA	NA	NA	NA	NA	NA	NA	Otras pref	Otras pref	2	FALSE	0	Female	36-45	2	3	3	2	2
2706	0.92	MOV01	1	NA	NA	NA	NA	NA	NA	NA	NA	NA	NA	NA	NA	En blanco	En blanco	0	TRUE	0	Male	18-25	3	1	4	1	2
2708	0.1	MOV01	1	No	Yes	Yes	No	No	Yes	Yes	No	Yes	No	No	Yes	Otras pref	Otras pref	2	FALSE	0	Male	18-25	3	1	1	2	none
2709	0.9	MOV01	1	Yes	Yes	Yes	Yes	Yes	Yes	Yes	No	Yes	Yes	Yes	Yes	Otras pref	Otras pref	2	TRUE	0	Female	26-35	3	2	2	1	none
2710	0.1	MOV01	1	No	No	No	No	No	No	No	No	No	No	No	No	Sin pref	Sin pref	1	FALSE	0	Male	36-45	3	2	2	1	none
2712	0.75	MOV01	1	NA	NA	NA	NA	NA	NA	NA	NA	NA	NA	NA	NA	En blanco	En blanco	0	TRUE	0	Female	46-55	3	2	2	2	none
2713	0.93	MOV01	2	NA	NA	NA	NA	NA	NA	NA	NA	NA	NA	NA	NA	En blanco	En blanco	0	TRUE	0	Female	36-45	2	2	2	1	2
2718	0.94	MOV01	2	NA	NA	NA	NA	NA	NA	NA	NA	NA	NA	NA	NA	En blanco	En blanco	0	TRUE	0	Female	36-45	3	1	4	3	2
2720	0.97	MOV01	2	No	No	No	Yes	Yes	No	No	No	Yes	Yes	Yes	No	Con pref	Subtitulos y LS	8	TRUE	0	Male	26-35	2	2	2	1	1
2721	0.82	MOV01	1	Yes	No	Yes	Yes	No	No	No	No	Yes	Yes	Yes	No	Otras pref	Otras pref	2	TRUE	0	Male	36-45	4	3	2	2	2
2722	0.65	MOV01	1	Yes	Yes	Yes	Yes	No	Yes	Yes	Yes	No	Yes	Yes	Yes	Otras pref	Otras pref	2	FALSE	0	Male	36-45	4	2	2	2	none
2723	0.77	MOV01	1	No	Yes	No	Yes	No	Yes	Yes	Yes	No	Yes	Yes	Yes	Otras pref	Otras pref	2	TRUE	0	Female	26-35	2	2	3	1	none
2726	0.76	MOV01	3	No	No	No	No	No	No	No	No	Yes	No	No	No	Con pref	Subtitulos	6	TRUE	0	Male	46-55	3	2	2	1	2
2728	0.89	MOV01	3	NA	NA	NA	NA	NA	NA	NA	NA	NA	NA	NA	NA	Con pref	Ciegos	3	TRUE	0	Male	56-65	3	2	2	1	2
2731	0.81	MOV01	1	Yes	Yes	Yes	Yes	No	Yes	Yes	Yes	Yes	Yes	Yes	Yes	Otras pref	Otras pref	2	TRUE	0	Male	36-45	3	4	4	1	none
2732	0.18	MOV01	3	NA	NA	NA	NA	NA	NA	NA	NA	NA	NA	NA	NA	Otras pref	Otras pref	2	FALSE	0	Female	26-35	4	3	2	2	2
2735	0.94	MOV01	3	Yes	Yes	Yes	Yes	No	Yes	Yes	Yes	Yes	Yes	Yes	Yes	Otras pref	Otras pref	2	TRUE	0	Female	46-55	5	3	1	2	2
